# Supplementary material for: Comprehensive studies of biological characteristics, phytochemical profiling, and antioxidant activities of two local citrus varieties in China
Source: Front Nutr. 2023 Jan 25;10:1103041. doi: 10.3389/fnut.2023.1103041 (PMC9905102; doi:10.3389/fnut.2023.1103041)
Supplement: Supplementary file 1 [file Table_1.xlsx]

## Sheet: Supplementary Figure 1
Supplementary Table 1 All detected metabolites from the peel and pulp of ZG, TG, DD and WZMG fruits
#ID	name	WZMG-P-1	WZMG-P-2	WZMG-P-3	WZMG-R-1	WZMG-R-2	WZMG-R-3	DD-P-1	DD-P-2	DD-P-3	DD-R-1	DD-R-2	DD-R-3	ZG-P-1	ZG-P-2	ZG-P-3	ZG-R-1	ZG-R-2	ZG-R-3	TG-P-1	TG-P-2	TG-P-3	TG-R-1	TG-R-2	TG-R-3
neg_10035	9(S)-HODE-d4	221.924	254.529	246.973	612.179	593.109	572.558	282.606	252.634	265.686	524.213	561.692	530.347	220.604	265.59	240.554	439.584	443.33	457.209	148.255	165.532	166.787	563.464	581.073	476.1
neg_10109	Prednisone	2939.75	2800.53	2969.02	2857.3	2688.49	2730.23	1005.75	1051.99	1137.14	1969.82	1841.45	2049.18	1241.26	1144.89	1131.45	1677.28	1696.82	2817.09	525.544	520.046	616.515	1877.45	2263.42	1797.3
neg_10152	1-O-(cis-9-Octadecenyl)-2-O-acetyl-sn-glycero-3-phosphocholine	378.017	403.345	513.328	5203.44	4701.42	4843.19	476.351	400.536	507.848	1784.8	1717.01	1817.73	18.7559	54.5188	81.2944	11799.2	12684.6	12368.7	150.512	161.203	223.054	12423.6	12357.9	13103.7
neg_10192	PG(16:0/0:0)[U]	19032.9	19262.6	20468.2	9861.72	9973.81	9391.9	5300.04	5184.94	5264.31	2613.55	2537.58	2725.55	7670.07	7449.39	7952.73	14134.8	14469.7	14057.8	26657	27025.1	26900.3	18165.4	17490	17340.4
neg_1033	Succinic acid	1129.37	1020.43	1012.5	684.443	522.191	533.27	941.12	879.524	924.718	396.581	399.188	391.199	1195.53	1107.99	1045.37	371.146	390.739	388.632	787.788	734.962	719.068	517.153	411.769	413.762
neg_1215	alpha,alpha-Trehalose	25982.1	23475.7	24369.2	35802.2	32878	32430.7	26138.4	19737.6	17725.3	11814.7	11311.9	11089.5	9579.34	9373.81	9559.83	13846.8	13612.4	13623.4	19155.8	18223.2	19588.2	46125.7	43968.1	40042.2
neg_1225	2'-O-methylinosine	28991.4	24312.8	26693.9	8461.16	7246.81	7687.02	5147.22	5230.56	4943.62	1548.06	1482.31	1672.38	7345.92	7378.61	6979.68	1780.4	1748.34	2110.85	22847.6	22916.4	27102.4	7763.58	7405.56	7683.9
neg_1247	Cellobiose	44212.3	41316.2	38537.6	141001	130500	119476	65663.4	59672.3	61883.1	55225.5	55952.1	55010.6	10854	11250.4	11828.8	78761	78525.9	77878.4	35927.7	34228.5	34775.6	113362	109992	107903
neg_1283	Quinic acid	231694	192165	202688	56663.6	44554.1	44710.1	405498	348658	340441	60949.1	56598.7	56030.2	871727	767628	750538	22930.7	21411.7	20984.3	150365	145363	150506	32682.1	30695.5	27942.7
neg_1287	Sucrose	872315	795673	799239	2.3017e+06	2.05842e+06	2.03329e+06	1.20445e+06	1.10661e+06	1.0914e+06	1.06728e+06	1.04402e+06	1.0383e+06	395329	387365	380272	1.3101e+06	1.29284e+06	1.27096e+06	693331	667258	695003	1.81851e+06	1.77337e+06	1.68395e+06
neg_1351	D-Glucono-1,5-lactone	144005	128950	138937	7196.32	6295.8	6204.49	68107.1	61611.2	62509.3	9502.24	9281.12	9183.78	31368.7	31203.5	29551.8	3684.51	3658.01	3517.24	36328.7	35100.7	35294.5	3229.78	3437.3	3425.57
neg_1363	D-(+)-Raffinose pentahydrate	70909.1	64316.8	67110.3	34724.4	32028.7	32222.9	95273.9	90203.9	96012.3	8922.18	9432.41	10132.4	54764.5	55964.6	55692.3	19402.1	20217.6	20284.4	99554.8	98716.1	103420	53507.3	50990.5	51538.5
neg_1407	b-D-Galactopyranose	114406	107384	107033	34909.6	30531.6	29943.2	76872.8	69922.5	70157.5	11395	10644.7	10562.9	81007.2	77491.8	77587.1	10696.6	10549.3	10524.3	56809	54486.7	55084.7	26568.4	24060.3	24068.5
neg_1409	L-(-)-Fucose	25956.4	23333	24917.3	5601.87	5003.83	4972.14	32581.7	29676.5	30657.6	6067.74	6150.79	5738.43	57192.1	55530.4	54094.6	3014.99	3111.34	2900.84	21003.2	20677.9	20182.2	3953.65	3777.33	4040.3
neg_1411	4'-Hydroxywarfarin	7918.36	6736.04	6952.04	8511.37	7171.54	7126.93	4607.45	3959.75	3917.53	10803.6	10083.4	9996.04	7829.65	6795.41	7098.69	3082.88	3399.8	3343.38	6456.4	5947.2	5882.82	2320.49	2089.74	2085.95
neg_1477	Sepiapterin	4171.93	2917.34	3346.43	6848.87	5064.57	5101.07	4484.38	3694.38	3807.01	3210.38	2771.43	2800.78	13165.5	11171.9	12984.7	1702.53	1579.57	1811.17	5271.23	4665.72	5141.51	3960.91	3322.24	3723.92
neg_1608	L-Malic acid	86067.3	82062.3	86045.8	108343	98102	95793.3	98419.8	92585.5	94390.9	56293.6	53677.8	52615.2	85165.6	82080.6	82855.9	99003.2	98895.7	94668.9	58245.7	56043.1	56311.1	147995	143187	140573
neg_1879	D-Xylulose	528.182	533.702	524.779	12.0735	3.18e-08	10.4762	196.32	166.797	197.947	3.18e-08	0.163666	4.32217	447.618	442.771	442.989	3.18e-08	3.18e-08	21.6682	268.661	305.819	299.548	14.0605	9.20229	14.5439
neg_1907	3-methyl pyruvic acid	1574.28	1606.26	1575.03	6118.96	5888.69	5622.4	2171.65	2010.74	2052.57	10037.5	9751.8	9200.28	1303.21	1255.21	1281.22	6443.58	6085.89	5757.71	1145.58	1124.23	1132.34	4458.39	4370.03	4336.62
neg_1935	Aconitic acid	18731.4	18479.6	15585	53007.7	48381.3	47209.5	14966.7	13307.8	14180.1	93036.7	87429.2	85663.1	18333.3	17535.9	16740.6	56589.5	55899.6	52133.4	7834.04	7856.8	7473.81	37118	36622.4	34544.5
neg_2071	Echinacoside	3896.37	4620.62	3309.03	101.681	3.19516	9.48863	10939.9	9811.72	7607.24	7.03146	18.2263	177.011	1042.53	956.082	771.545	58.6847	106.528	86.466	2839.95	2229.34	2016.3	0.902367	4.30716	3.18e-08
neg_2266	D-(+)-Malic acid	503.088	459.188	388.185	1012.03	893.392	793.248	282.386	292.407	248.725	3696.11	3350.31	3022.67	548.157	484.592	434.448	1676.54	1453.05	1454.77	177.581	175.964	169.748	498.262	488.503	452.591
neg_2343	2'-Deoxy-D-ribose	481.979	308.736	308.288	543.836	261.898	279.117	71.0764	68.1079	65.3017	345.041	301.872	302.834	290.101	298.554	392.359	339.167	229.407	261.069	93.9489	74.0523	102.839	62.1584	88.5121	74.5299
neg_2418	Quinone	89.2189	102.632	78.9469	533.044	608.339	565.546	171.376	131.485	128.046	435.146	386.289	363.255	73.2737	85.922	77.7231	552.674	435.824	416.713	30.712	34.2959	43.9343	206.165	194.774	166.619
neg_2444	Uridine	7924.02	7466.42	7605.29	6364.78	5854.56	6199.66	4887.72	4916.79	4793.73	1404.27	1416.44	1327.78	7069.84	6741.23	6637.64	2569.46	2649.1	2860.24	5388.96	5783.67	4954.9	3398.6	3491.47	3793.6
neg_2472	Guanosine	14414	13703.8	12963.5	2210.42	2540.12	2487.32	3409.54	3163.35	3143.21	505.392	504.125	517.834	7242.62	6785.91	6518.13	1705.66	1576.92	1537.38	11451.2	10691.2	10266.6	3664.47	3693.06	3838.38
neg_2531	Nifedipine	109504	106996	112192	30353.7	30032	28002.2	137952	133724	138359	44053.6	44907.2	45092.1	102534	104102	106807	16088.8	15304.3	16741.9	53486.6	52728.9	53274.9	16454	17034.4	16598.4
neg_2598	Adenine	2611.26	2689.32	2804.65	1824.37	1722.43	1718.43	1983.22	1975.39	1821.16	753.802	728.22	645.369	3042.19	2914.71	2946.57	1661.43	1504.82	1492.04	2863.2	2783.72	2643.51	1931.77	1947.13	1781.25
neg_2633	Oxoadipic acid	196.878	491.91	108.93	3.18e-08	3.18e-08	3.18e-08	50.0146	3.18e-08	7.37674	3.18e-08	3.18e-08	3.18e-08	1437.25	444.883	223.409	3.18e-08	20.2012	3.18e-08	304.948	115.18	73.9687	3.18e-08	3.18e-08	3.18e-08
neg_2634	trans-Aconitic acid	72591.3	50169.6	37617.5	21211.8	19460.4	18455.2	8041.63	7843.78	7383.31	10861.4	10539.6	10027	43741.2	37257.3	33851	4397.13	3698.24	4836.61	9740.87	8561.88	7139.27	9462.39	8233.91	8222.68
neg_2644	Biopterin	6484.24	5995.58	6306.33	2527.73	2432.11	2269.86	1792.04	1799.1	1561.61	1038.45	1003.14	988.2	4412.73	4246.84	4244.35	1904.27	1789.41	1846.94	3519.89	3333.47	3206.94	2742.85	3009.33	2831.6
neg_2681	Fluvoxamine	46776.5	46315.9	43080.7	242086	243049	229587	3036.26	2896.51	2867.9	12517.1	12907.8	12691.1	3833.64	3645.76	3587.75	15758.2	16394.2	15465.2	1802.44	1692.55	1663.15	716.667	849.254	954.13
neg_2723	L-Erythrulose	262.235	247.867	239.949	123.494	128.043	141.09	152.706	149.044	139.549	38.4254	55.9329	65.2141	151.054	145.454	140.188	20.3066	30.1789	35.0107	295.344	260.79	258.181	241.839	235.257	248.231
neg_2725	Histidinyl-Glutamine	424.391	283.342	278.05	9.1281	27.5436	26.5051	71.6692	43.804	39.5484	3.18e-08	3.18e-08	13.1444	181.636	196.676	146.573	33.2969	60.5885	49.939	168.458	123.301	117.87	79.6498	89.862	67.0954
neg_2732	D(-)-β-hydroxy butyric acid	107.749	106.753	117.822	44.5802	55.2981	62.3905	141.036	144.025	132.555	3.18e-08	11.3683	15.3844	57.0836	53.9956	53.686	3.44218	3.18e-08	7.28178	265.913	240.586	225.706	321.887	340.483	311.401
neg_2743	AFMK	11857.6	11396.2	11498.3	12579.1	12510.8	12142.6	4384.9	4343.19	4160.32	3009.67	3058.38	3085.35	8249.52	7979.46	7941.17	6088.57	6012.07	5865.8	8459.03	7989.94	7854.52	10899.5	10569	10545.1
neg_2779	Allocystathionine	815.291	806.64	737.998	446.401	441.859	429.203	242.801	207.131	223.801	299.616	347.911	339.758	306.036	353.351	341.089	283.877	279.498	310.404	829.799	801.776	833.999	801.219	753.03	779.512
neg_2828	3-Hydroxypropionic acid (beta-lactic acid)	78.4889	70.1657	74.574	91.4397	67.8721	75.5675	32.969	29.1869	31.3885	27.4947	35.1348	36.9309	48.5571	50.6944	45.7275	39.2744	33.4651	31.806	66.2351	54.856	63.7326	39.5823	61.8832	50.7889
neg_2975	p-Salicylic acid	2723.06	2639.43	2496.59	444.325	429.211	385.384	2448.61	2345.44	2210.46	738.296	693.178	692.354	1981.19	1838.07	1831.73	296.32	253.098	285.174	353.044	326.93	318.469	87.025	113.957	124.661
neg_3257	20-hydroxy LTB4	9563.14	11163.5	10006.5	28740.5	26929.9	25018.7	13937.8	11997.7	14489	27154.8	24689.6	29245.8	13961.4	12301.2	12180.8	21042	19683.1	38529.2	7504.42	6273.93	7533.99	25927.1	25802.5	19196.3
neg_3287	Imipramine	7138.73	7640.94	7847.24	3.18e-08	3.18e-08	3.18e-08	3.18e-08	3.18e-08	3.18e-08	3.18e-08	3.18e-08	3.18e-08	140.882	33.7812	66.3164	3.18e-08	3.18e-08	3.18e-08	20421.5	21756.7	19170.8	3.18e-08	3.18e-08	3.18e-08
neg_3295	Biocytin	6833.74	6959.21	6860.3	7618.07	7680.79	7276.08	2928.16	3052.85	3108.57	5543.91	5419.86	5883.71	3642.69	3195.49	3199.16	4713.83	4781.03	7785.55	1331.93	1394.63	1563.38	5687.97	6226.74	4670.32
neg_3304	2-Oleoyl-1-palmitoyl-sn-glycero-3-phosphocholine	20.977	1004.5	2188.52	21102.5	100563	120486	160.95	3.18e-08	3.18e-08	12672.7	47458.5	38524.5	197.26	3.18e-08	3.18e-08	2375.9	1445.02	168.511	307.765	1997.62	516.798	74905.2	160611	57313.7
neg_3319	Ascorbic acid 6-palmitate	43.0662	31.8859	38.3432	395.573	253.431	189.154	113.458	102.175	87.9103	188.18	298.622	198.656	76.9384	61.4273	84.32	154.12	183.265	147.212	48.0789	56.8795	54.372	146.982	208.367	142.607
neg_3329	Glycocholic acid	226.426	3761.62	3907.47	3793.21	60823.5	33774.7	3.18e-08	3.18e-08	3.18e-08	4746.34	29456.1	40190.8	3.18e-08	84.2313	418.813	3.18e-08	3.18e-08	3.18e-08	3.18e-08	3.18e-08	3.18e-08	1822.49	5547.38	30720.4
neg_3333	Hydrocortisone	1030.05	974.461	951.777	2040.82	2034.99	1671.1	971.438	838.345	857.366	1966.39	1772.54	1508.76	762.552	805.337	736.48	1395.91	1474.66	1307.78	624.615	572.419	573.639	1672.65	1603.75	1496.93
neg_3344	16,16-dimethyl-PGA1	397.832	275.474	164.191	3.18e-08	3.18e-08	16.1099	1488.83	975.461	950.209	123.035	132.728	88.1336	609.303	514.762	442.356	43.0135	40.5161	24.3747	178.677	138.75	154.032	3.18e-08	3.18e-08	3.18e-08
neg_3347	1-Palmitoyl-2-oleoyl-phosphatidylglycerol	1739.41	1650.61	1333.63	2021.22	1889.45	1643.97	2249.91	1989.95	2191.78	3221.74	3967.77	4206.28	1383.63	1274.98	1306.87	1922.87	2863.85	2249.54	1140.84	1054.47	1143.6	2091.09	1927.7	1869.17
neg_3414	NORETHINDRONE ACETATE	126544	124202	127270	142773	134378	128113	54063.7	55025.9	55768.6	100595	95242.6	95752.8	62736.6	53862.9	55476.4	82370.7	81059.7	119546	31213.4	28766.3	31692	96461.3	100218	81870.3
neg_3442	Stearidonic Acid	628.039	670.902	595.255	1492.18	2017.79	1497.48	1168.53	1186.72	1167.51	1464.22	1429.1	1498.44	1059.39	996.462	994.941	1247.03	1248.97	1297.53	421.201	406.649	422.239	1514.3	1304.62	1148.68
neg_3447	Dihydrojasmonic Acid	396.547	510.169	404.989	1042.82	1431.53	1033.11	653.326	562.393	712.116	1195.05	1054.67	1419.35	659.983	515.299	546.182	840.15	925.026	1659.76	312.618	290.392	342.702	1252.7	1072.4	843.186
neg_3469	Estradiol Cypionate	1345.04	1461.97	1388.1	10.9608	74.3722	40.4484	883.137	921.099	1056.82	3.18e-08	32.3738	9.84896	34.0624	81.739	65.0856	66.2581	91.2595	24.8558	1302.96	1279.68	1283.85	836.596	755.948	793.818
neg_3478	ponasterone A	6666.85	6122.18	5856.22	13550	10996.5	10008.9	8158.36	5406.22	5471.89	15879.6	13164.7	12050.5	6636.15	5055.02	4711.94	18091.2	18844.6	16649.7	4834.36	4027.07	4299.04	13682.9	7862.54	7250.32
neg_3559	1-Oleoyl-sn-glycerol 3-phosphate	1828.09	2523.6	2219.45	3326.48	3810.76	3464.2	2330.27	2336.63	2267.69	2665.51	2942.08	2942.49	2322.44	2708.68	2555.26	2624.84	2989.65	2800.17	1524.63	1438.34	1298.77	4093.55	3461.7	3535.54
neg_3597	Spiramycin 1	368.459	363.167	313.888	627.766	721.6	730.655	340.505	389.961	324.069	685.804	645.401	730.573	224.708	293.224	251.487	780.875	821.304	829.021	282.503	264.734	230.745	733.367	572.628	660.763
neg_382	L-Lysine monohydrochloride	337.567	317.194	340.578	414.501	430.723	414.875	276.229	279.514	202.918	44.7792	24.3609	81.0832	153.451	140.712	170.919	26.876	29.4943	77.6204	105.452	113.564	119.268	727.047	714.166	889.175
neg_3906	beta-D-Glucosamine	101.027	76.6183	86.872	9.26038	4.40614	3.18e-08	14.186	17.0319	12.4151	102.946	107.474	114.154	52.0356	34.0497	36.6426	2.38248	3.18191	6.98639	343.115	291.385	228.15	40.0416	68.2972	34.439
neg_3925	Levoglucosan	375.202	393.238	324.629	955.138	961.796	876.44	167.933	181.264	173.06	628.052	713.707	741.771	201.959	226.869	229.789	343.85	413.79	396.019	457.854	443.824	453.979	877.56	880.774	842.553
neg_3970	Gentisic acid	621.702	654.638	670.491	518.672	510.403	509.87	561.652	557.308	572.407	692.398	718.748	677.874	454.709	453.777	435.678	461.871	447.185	395.572	300.17	287.84	274.871	456.979	406.85	371.516
neg_3974	Lamivudine	350.808	231.633	284.031	3.18e-08	10.8016	36.6043	3.18e-08	4.91255	29.7976	166.897	75.2023	200.928	82.3663	83.5487	137.928	29.147	52.5839	70.7654	219.295	183.073	320.139	33.2398	10.0117	29.0167
neg_4015	D-Lactic acid	48.8891	47.0561	50.1072	20.2322	31.2163	36.7189	36.8578	38.0322	36.1858	71.7496	59.0702	66.0967	39.0672	34.1464	43.3706	27.9924	29.2173	30.8581	60.4875	55.5588	56.1518	52.353	57.1096	54.9197
neg_4056	3-Butynoic acid	2501.44	2781.3	1026.57	3.18e-08	3.18e-08	3.18e-08	3.18e-08	3.18e-08	3.18e-08	3.18e-08	3.18e-08	3.18e-08	3613.43	3689.18	3371.88	3.18e-08	3.18e-08	3.18e-08	424.584	386.492	357.227	3.18e-08	3.18e-08	3.18e-08
neg_4062	Prolyl-Valine	48.2878	52.8684	65.0744	228.744	218.521	248.877	196.126	182.104	187.34	83.3432	96.865	119.54	73.1834	74.6263	69.7001	330.851	303.808	318.199	138.33	145.08	136.06	766.15	742.865	662.654
neg_4110	Oxytetracycline	1068.91	1144.95	1136.82	32.929	63.1031	62.1596	1491.37	1455.51	1371.12	124.613	117.065	143.32	1554.43	1481.91	1541.43	143.078	119.142	121.85	1503.86	1465.77	1555.9	197.842	181.502	276.936
neg_4150	Histidinyl-Aspartate	12101.3	12822.9	11145.2	516.824	508.493	481.424	836.95	870.252	748.393	139.64	119.1	139.959	854.909	760.422	817.433	127.994	127.946	123.731	5342.04	6627.46	5092.48	272.86	289.388	331.315
neg_4186	4-Hydroxybenzoic acid	4395.98	4245.22	4413.32	674.284	584.195	590.217	2245.83	2160.69	2223.21	1270.27	1189.75	1134.9	654.111	627.99	640.702	244.611	217.243	235.397	387.677	387.82	404.066	399.402	416.973	374.677
neg_4335	ESCULETIN	162.184	161.157	139.04	3.18e-08	11.0394	3.81498	148.704	151.826	173.673	36.7585	38.0235	49.8962	561.966	607.774	566.476	39.5133	55.3009	45.3824	142.881	142.414	139.122	3.66362	16.1985	10.227
neg_4344	5-Methoxysalicylic acid	9923.74	9435.03	10309.6	1408.24	1255.01	1275.59	10397.5	9976.07	9726.36	2298.09	2151.38	2162.82	3127.34	2915.68	2913.02	792.492	732.086	691.106	2341.48	2284.38	2400.83	1038	1000.54	971.924
neg_4425	Galactaric acid	10998.8	10547.7	10926.2	1785.04	1638.41	1663.98	3079.95	2900.28	2883.65	1402.81	1366.33	1395.65	13850.2	13342.9	13404.8	3479.03	3428.35	3253.37	13500	13517.8	13731.4	2309.19	2351.2	2258.91
neg_4622	Ile-Val-OH	245.541	295.208	234.365	128.335	152.122	133.289	148.279	161.79	134.099	71.9018	79.7576	86.8295	230.159	219.292	222.724	119.787	114.139	118.005	288.341	328.303	291.838	126.777	127.976	163.063
neg_4673	Eudesmic acid	1074.03	1044.46	1108.8	226.421	244.656	219.887	2432.2	2241.23	2498.39	460.584	484.336	441.842	2202.41	2144.44	2180.18	563.649	582.165	520.03	4772.99	4629.84	4745.67	920.952	953.235	886.13
neg_4720	Valyl-Phenylalanine	1129.31	1084.83	1221.91	722.083	654.13	807.984	769.567	782.919	853.676	512.956	556.72	610.332	600.885	656.642	609.342	760.997	740.096	757.434	715.514	655.608	753.32	2043.3	1992.32	2000.66
neg_4724	Phenylalanyl-Histidine	505.113	457.104	649.157	44.8064	65.0157	60.6837	687.069	667.644	749.504	140.314	161.432	187.681	395.516	457.649	462.46	38.9182	85.5884	79.5889	842.774	714.003	883.42	115.869	134.94	142.264
neg_4808	2-METHYLMALEATE	4711.38	4795.55	4882.87	906.338	883.211	861.072	1808.76	1759.83	1657.51	814.271	787.661	761.99	2462.45	2370.06	2416.2	928.12	892.068	826.634	3144.58	3071.27	3065.76	845.422	850.097	816.905
neg_4828	1-Salicylate glucuronide	110752	113336	114885	4339.03	4350.88	4119.15	61637.5	60935.9	60279.5	10848.9	10902.1	10726.8	50856.2	50082.4	51424	6524.45	6323.05	6150.01	31915	30840.5	31855.2	7064.97	7024.15	6806.98
neg_4917	DL-alpha-Lipoic Acid	7671.77	7761.12	7917.93	15190.1	15076.3	14643.4	12188.1	11991.8	11583	7720.17	7647.75	7727.58	19479.8	18886.2	19384.6	5455.67	5324.33	5089.04	9702.66	9443.51	9447.26	12490.4	12297.8	12394.9
neg_4953	UMBELLIFERONE	697.327	661.797	750.833	715.133	745.798	761.829	4802.1	4651.38	4634.42	2584.33	2538.46	2542.9	1634.85	1593.13	1654.55	688.973	687.337	675.694	766.418	756.215	759.938	641.943	654.264	632.403
neg_4961	10-Hydroxycamtothecin	276268	275786	286674	67691.1	68248.5	63459.6	62235.9	61627.8	59144.5	19876.6	19746	19400.2	191589	187898	195663	62455.5	59682.9	57358.2	212557	202992	212123	67306.2	64182.3	64466.3
neg_4995	α-MANGOSTIN	2051.81	2101.38	2103.03	1329.46	1280.66	1313.16	6440.98	6514	6365.61	27027.1	26925.1	27041.8	4098.77	4133.5	4263.85	2449.05	2451.09	2153.92	4961.48	4869.2	4921.75	1787.63	1538.52	1647.37
neg_4999	Levulinic acid	428.211	466.905	441.56	685.366	641.384	592.398	717.777	709.799	721.547	936.43	916.719	904.789	1211.69	1229.46	1152.6	1287.09	1200.15	1120.7	289.439	274.447	292.14	1117.78	1088	1015.78
neg_5099	D-Arabinono-1,4-lactone	8324.19	8148.59	8285.59	494.943	472.821	469.192	8696.24	8277.66	7990.33	2464.37	2332.88	2378.61	2026.99	1985.72	1989.71	365.832	371.762	371.103	2313.27	2182.18	2236.47	406.999	399.04	404.749
neg_5166	Loganic Acid	87.8326	61.4656	74.1404	97.1226	71.6005	93.0524	466.265	415.758	386.231	168.176	183.832	201.214	592.831	552.7	571.086	753.821	799.287	752.473	436.469	391.194	408.989	1103.43	1085.62	1066.55
neg_5180	Apiin	5190.42	5896.35	5631.59	50.3747	131.831	94.4806	1694.86	1734.42	1785.86	61.0676	27.3807	47.3718	8198.41	8465	8629.73	3372.31	3461.67	3383.23	6204.38	5826.86	6313.63	879.388	816.882	880.22
neg_5186	Abu-Ser-OH	551.558	572.21	581.534	230.637	222.106	217.059	1348.27	1348.36	1280.92	750.477	842.067	799.746	501.651	499.925	478.771	788.091	785.465	716.648	775.297	790.382	780.855	472.539	468.485	514.302
neg_5214	D-Glucarate	12427.2	12211.3	13055.1	1867.7	1854.44	1711.14	3593.47	3694.31	3516.63	1743.37	1697.75	1734.39	11772.5	11316.3	11458.3	2554.68	2543.55	2331.45	21745.9	21344.6	21769.7	2022.62	1998.72	1854.29
neg_5374	4,5-Dihydroxy-2-(hydroxymethyl)-10-oxo-9,10-dihydro-9-anthracenyl hexopyranoside	72409.6	71481.6	72115.4	71512.1	71833.4	67948.8	8372.38	8327.09	7842.38	11586.2	12056.6	12129.7	5798.9	5712.72	5718.73	12692.9	12203.3	11939.2	5600.04	6013.56	5722.74	21068.3	20221.5	19874.6
neg_5400	Mitoxantrone	8037.47	8443.01	8813.78	9158.13	9390.31	8825	13473.1	13796.2	14366.9	8174.54	8518.7	8642.81	15924.9	16108.1	16375.8	15950.9	16718	15566.2	9202.87	9190.11	9404.49	5226.01	5379	5171.36
neg_5483	3'-O-Methylinosine	10497.6	10190.1	10582.6	33455.5	32904.8	32244.4	106.896	142.863	140.517	169.121	271.537	204.289	2732.48	2698.22	2745.41	8697.84	8943	8583.79	1522.53	1526.17	1547.68	2502.91	2521.46	2459.27
neg_5630	ROTENONIC ACID, METHYL ETHER	8080.51	7771.96	8277.05	1358.79	1582.44	1581.96	9225.83	8580.69	8442.53	3678.4	3884.79	3884.33	5716.58	5808.44	5958.03	2414.7	2359.65	2357.77	3459.69	3530.73	3454.3	2116.15	2053.65	1831.78
neg_5731	2,3-Dihydroxybenzoic acid	16971	16402.6	17251.1	6676.41	6617.08	6261.12	6497.77	6435.48	6476.86	1818.71	1874.18	1816.92	23542	23255.6	23623.5	7274.23	7128.33	6982.11	31464.1	31263.5	32073.3	8439.31	8316.97	8155.02
neg_5766	N-Acetylleucine	260.644	254.939	269.567	155.297	184.88	176.256	181.245	169.12	168.216	137.403	114.955	127.666	395.108	367.672	371.78	155.044	161.049	137.489	670.916	638.197	682.039	182.858	186.487	171.165
neg_5773	Chlorogenic acid	6999.08	7483.58	6428.5	4669.89	4399.49	3748.7	7389.94	6763.41	5748.18	5242.35	5056.94	4970.47	11253.1	10653.5	11079.6	8534.52	7403.4	7538.08	6642.7	6889.72	6972.03	5335.44	4832.15	5173.69
neg_5847	Narcissin	5514.63	5486.73	5663.53	1492.82	1595.13	1609.16	12873	12868	13437.9	4893.65	5215.16	5487.7	25891.5	26054.2	26951.6	2281.32	2281.07	2297.72	8396.33	8409.05	8653.32	832.898	1043.67	1032.16
neg_5879	D-Threitol	44.1437	38.623	35.9123	28.0664	24.4276	36.6144	22.069	30.2378	32.058	15.3793	18.7799	33.3403	135.39	137.435	138.523	48.0832	71.2259	65.7174	69.0567	66.7103	74.0272	36.302	37.0125	34.9632
neg_5896	Ala-Ser-OH	175.753	177.906	190.271	3.18e-08	6.7021	22.2328	95.0658	122.621	131.373	23.1977	39.5318	30.4233	231.508	217.038	241.566	33.7246	29.5683	31.9056	211.883	213.746	220.714	31.0042	29.8091	10.6195
neg_5930	Succinic acid semialdehyde	58.1221	56.6396	66.8415	83.9163	87.9842	90.2474	54.0213	53.3988	52.1866	52.6817	55.6434	62.5901	70.915	73.2346	78.4961	54.8308	69.0916	60.7004	93.0563	84.4653	95.3813	69.9962	90.2632	81.1988
neg_5990	epsilon-Captrolactone	158.411	182.2	165.903	194.58	134.505	158.265	348.367	349.559	361.508	457.558	460.205	482.559	327.904	333.734	325.743	369.131	331.158	351.319	171.47	185.203	196.353	116.298	152.375	131.85
neg_6051	Tetracycline	24458.2	23663.9	24145.3	11456.7	11003.2	10696.1	60170.8	56815.3	58747.5	37229.7	36705.2	36995.8	17496	17217.8	17897.5	19994.5	19913.2	18816.3	9428.81	9058.31	9338.58	5565.89	5375.46	5369.5
neg_6067	Asparaginyl-Asparagine	771.013	750.832	815.553	76.3344	86.7893	100.653	151.246	140.417	157.871	68.6376	61.8195	103.538	167.799	135.921	172.425	48.6205	65.0793	59.1946	1170.67	1174.81	1166.29	365.657	378.801	342.856
neg_619	L-Serine	5697.64	6305.56	5898.85	3764.83	3181.47	2957.47	6174.03	6328.86	5928.29	132.047	109.706	131.699	6634.95	6510.46	6080.88	328.499	392.719	324.627	6698.44	6541.35	6083.51	4311.61	3885.86	3798.36
neg_6230	Orotidine	315.75	258.944	324.551	377.661	345.924	403.432	2171.69	2040.02	2261.79	1826.24	1803.24	2003.57	253.391	281.169	281.24	356.189	327.38	323.662	237.847	213.431	275.087	15.7971	15.6934	10.5473
neg_6237	Quercetin 3-O-glucoside	14470.5	14081.6	13805.3	4479.1	4370.93	4089.62	44768	42495	41502.6	32668.3	31980.9	32399.7	16101.9	15610	16131.2	3173.04	3084.57	2862.35	8427.73	8176.72	8374.93	1013.94	1059.8	998.907
neg_6251	Quercetin 3-arabinoside	588.999	363.516	657.305	41.7838	26.6813	26.9905	7610.39	7311.28	7475.51	468.317	380.768	388.544	1039.25	866.521	852.671	172.26	113.452	117.679	401.104	261.716	400.819	53.9768	57.4764	42.8982
neg_6259	Phosphatidylserine	6746.24	6612.09	7121.34	5306.96	5404.39	5658.85	9104.78	8759.96	9195.35	12306.8	12677.8	13005	7663.61	7742.35	7985.96	22288.9	22961.1	22087.2	12295	12596.6	12831.1	2639.49	3075.46	2904.53
neg_6292	Arginyl-Glutamine	260.025	263.926	308.841	179.76	195.007	205.915	180.958	179.621	215.516	43.7676	58.3408	48.1917	306.211	339.037	326.586	227.069	256.726	232.58	229.35	183.698	245.954	234.568	271.243	237.229
neg_6293	Fludrocortisone acetate	3038.46	2779.8	3347.54	2300.33	2443.07	2609.69	1364.53	1363.18	1516.97	2007.73	2055.87	2146.96	2149.39	2185.04	2279.95	2750.4	2793.92	2765.03	2275.85	2077.16	2300.5	2935.36	3121.46	2925.41
neg_6340	Glycitin	774.899	765.365	793.599	208.29	243.453	256.88	1075.86	1088.38	1118.79	472.056	512.519	493.519	2009.46	1974.25	2034.2	415.286	423.314	403.179	3976.16	3948.01	4110.95	175.506	193.718	205.265
neg_6375	Ethyl -D-glucuronide	1352.13	1396.33	1527.27	633.493	742.513	682.812	1745.82	1691.23	1792.61	1413.95	1401.71	1377.18	1993.09	1922.74	1991.76	1084.87	1079.97	1072.32	1803.36	1729.09	1753.38	1629.8	1693.48	1640.86
neg_6394	Gemcitabine	853.801	748.832	872.685	75.9726	71.8651	101.69	3018.62	3088.57	3385	1425.56	1417.04	1451.39	537.178	527.977	559.224	103.211	105.584	114.363	1465.24	1431.75	1440.39	316.912	363.18	361.393
neg_6396	Daidzin	36254.4	34358.7	36201.3	9451.32	9027.06	9028.6	134099	131389	136893	59703.8	57731	57430.4	21443.1	21269.8	22047	12241.6	11883.2	11693.3	52451.5	51513.8	53196.3	21617.7	22077.1	21770.7
neg_6452	Radicinin	101.258	47.9957	126.728	775.511	659.967	906.296	813.836	838.215	840.892	52531.1	49737	49889.3	604.703	629.763	584.707	2002.48	1912.45	2154.24	390.483	449.752	427.448	424.541	417.636	474.91
neg_6489	Flavin mononucleotide (FMN)	3.18e-08	3.18e-08	20.474	3.18e-08	0.00230905	5.17354	90.5837	106.629	972.498	104.949	94.4032	361.74	171.866	334.624	1435.85	34.7482	3.61785	55.7154	321.956	667.314	2918.27	24.1363	64.8755	180.461
neg_6592	ATRACTYLOSIDE	1869.09	1955.26	2014.95	1153.53	1102.44	1074.65	30063.5	28497.4	31502.4	6775.74	6777.49	7116.45	2328.13	2391.96	2712.73	4017.15	4598.35	4505.91	12706.7	12314.3	13198.1	1637.09	1862.65	1726.76
neg_6626	Oenin	5867.01	6057.91	6724.86	325.715	433.671	526.211	5540.36	5707.85	6205.5	1691.44	1901.65	2140.09	16773.6	17044.1	18062.5	1584.36	1926.83	1967.97	43760.2	44302.9	44311.5	869.229	970.673	924.251
neg_6644	5'-Phosphoribosyl-5-amino-4-imidazolecarboxamide (AICAR)	128.221	123.48	180.275	76.8876	73.1725	96.4507	70.8648	61.9709	98.5669	28.504	23.2843	24.795	198.671	203.649	271.855	58.1816	68.7204	77.1535	1205.63	1276.51	1272.04	323.015	448.333	362.856
neg_6660	Apigenin	91.2466	64.4582	92.8141	9.44864	6.93689	18.0375	3011.67	2882.47	3032.5	3542.01	3495.95	3684.52	484.944	459.776	501.41	219.593	218.025	231.372	81.9036	70.3782	91.0055	10.484	28.6072	20.0158
neg_6701	Naringenin-7-O-β-D-Glucuronide	7891.55	10760.4	6431.93	4863.89	6472.88	3735.76	89.2727	100.135	132.571	736.632	919.181	693.438	1166.23	998.65	1077.39	77.1317	174.593	260.721	3461.03	2378.56	2175.75	697.176	558.034	512.896
neg_6921	Geranylgeranyl diphosphate (Geranyl-PP)	2105.03	2231.12	2275.51	320.011	359.229	415.152	228673	221102	226013	31633.9	31635.9	30973.8	1365.71	1454.24	1558.71	1140.05	1176.7	1215.09	1041.02	1234.59	1238.13	810.876	889.179	935.568
neg_7091	myo-Inositol	303.792	273.965	331.712	69.0199	151.928	161.902	82.701	110.44	122.377	26.5086	48.1972	68.7689	61.582	120.102	100.944	118.443	149.153	156.468	324.378	312.986	330.788	221.033	228.767	236.958
neg_7136	Daidzein	2551.84	2387.28	2696.11	125.478	120.319	113.703	3597.28	3555.17	3694.56	747.041	816.911	772.596	10363.3	10320.6	10384.6	353.873	317.714	312.839	1294.47	1325.5	1389.12	264.253	296.781	283.091
neg_7155	6''-O-Acetylgenistin	4642.64	4616.24	4924.93	1801.15	1880.1	1861.47	11736.4	11070	11644.3	6774.63	6736.61	6894.59	7999.37	8159.48	8338.83	1879.58	1980.01	2069.45	3119.15	3204.37	3275.92	1232.42	1333.22	1249.06
neg_7243	MARMESIN	84.2655	99.161	94.0109	2.56689	3.18e-08	2.80246	407.322	359.675	316.464	8.88908	32.0626	23.0355	174.695	151.332	152.469	4.13345	8.72263	11.2417	178.487	164.336	160.16	9.11381	6.20427	7.94741
neg_7335	2'-Deoxyuridine	67.0957	72.1149	85.961	30.9457	21.026	15.1518	11157.8	10558.9	10886.8	279.783	275.927	285.78	64.7595	68.84	68.5476	81.635	77.2719	87.969	55.8007	57.4817	77.6365	3.18e-08	3.18e-08	3.46249
neg_7378	N-FORMYLMETHIONYLPHENYLALANINE	2704.86	2682.01	2926.86	3.18e-08	3.18e-08	3.22887	3889.03	3705.83	4014.84	182.745	185.194	147.024	1450.22	1364.69	1477.98	275.677	341.058	335.291	3085.33	3075.53	2826.56	88.7032	60.8524	118.362
neg_7533	malvidin-3-O-arabinoside	552.346	406.512	513.261	23.7437	47.7519	32.3396	1117.69	1122.79	1136.76	374.797	311.658	369.227	310.786	325.878	360.055	58.3861	59.4278	70.8763	704.613	796.992	794.8	76.8996	82.8921	107.835
neg_7595	Syringetin 3-glucoside	6846.96	6713.2	6962.42	220.455	248.085	222.128	3029.58	3151.8	3304.61	623.496	608.684	641.465	3033.37	3098.2	3087.49	1492.1	1465.85	1372.51	3185.5	3156.59	3044.24	2047.93	2059.27	1735.61
neg_7642	Resorcinolnaphthalein	14.6639	21.141	17.611	7.25888	3.18e-08	3.18e-08	121.031	112.754	104.824	3.18e-08	3.18e-08	5.26743	110.599	105.64	86.6684	68.2726	75.109	74.1857	638.134	596.676	630.25	415.538	403.387	380.199
neg_7728	6''-O-Acetyldaidzin	29.7449	48.4004	123.828	3.18e-08	3.18e-08	3.32445	338.745	594.54	1708.84	285.91	773.332	1472.74	68.91	165.79	302.928	3.18e-08	3.18e-08	3.18e-08	733.561	1351.44	2389.27	458.833	1136.72	1640.1
neg_7763	Mimosine	3816.93	3665.52	3828.65	2050.48	2501.95	2207.5	3361.29	3476.29	3270.07	877.019	1019.49	963.696	5173.64	4923.72	5082.34	5157.42	5236.52	4885.42	2030.65	1940.15	2012.08	2964.61	2801.19	2898.9
neg_7806	Deoxyinosine	53.2488	69.843	81.8999	54.527	105.183	83.9531	867.408	866.287	823.861	41.4465	50.66	69.4723	100.382	82.7206	95.8501	23.1151	27.9525	41.4516	290.517	287.784	262.764	3.18e-08	3.18e-08	3.18e-08
neg_7832	2-Furanmethanol	73.5906	61.7031	65.6308	3.18e-08	6.81391	3.18e-08	13.1101	18.0999	13.4262	5.36231	8.3936	4.4839	25.9616	26.0509	38.0068	292.835	318.337	291.897	41.1978	36.0003	37.0053	3.18e-08	3.18e-08	3.18e-08
neg_7840	Apigenin 7-glucoside	64.8342	139.487	113.368	61.9414	116.141	66.6149	55.747	95.0932	72.2465	3.18e-08	3.18e-08	12.7575	203.556	157.116	139.086	1349.7	1039.45	780.167	116.487	46.1253	68.1383	92.574	38.8971	80.9365
neg_7857	3,3-Dimethylacrylic acid	6.72022	3.47266	4.3714	3.18e-08	3.18e-08	3.18e-08	19.805	13.7373	3.29402	1.7197	3.18e-08	3.18e-08	10.8938	15.3923	13.663	325.905	301.269	313.398	3.18e-08	3.18e-08	2.09041	3.18e-08	3.18e-08	3.18e-08
neg_7860	Aloin A	158.811	132.475	152.321	8.66734	3.18e-08	9.91078	2137.32	2187.75	2247.01	1434.3	1432.13	1518.39	329.473	337.347	364.527	1190.51	1222.36	1212.83	224.581	222.355	263.567	25.5658	24.6842	13.2608
neg_7875	alpha-L-Glu-L-Asp	3.18e-08	4.49303	0.574158	2.98132	2.39546	3.40231	5.16128	0.660287	5.70235	5.03549	2.52685	2.20973	14.453	15.071	25.6509	11.6968	19.0839	20.5154	234.271	197.538	199.991	36.2589	28.3821	39.0059
neg_8051	Bergenin	3.18e-08	1.06646	1.62798	3.18e-08	3.18e-08	3.18e-08	3.18e-08	3.18e-08	0.923594	3.18e-08	3.18e-08	3.18e-08	16.9591	15.0861	16.4078	4.5316	8.0175	6.86717	268.45	276.571	253.228	12.4937	16.1806	18.1522
neg_8199	Carnosine	1.84282	6.05912	9.0512	3.18e-08	3.18e-08	3.18e-08	14.0062	20.3875	22.2174	5.73928	5.59466	12.1496	32.4067	33.0799	31.2817	8.84709	1.6609	2.57584	686.524	636.178	697.879	55.2033	61.2048	70.7133
neg_8201	EPIGALLOCATECHIN	7.04889	8.9355	13.0931	3.18e-08	3.18e-08	3.18e-08	49.8475	57.3427	53.8247	1.82012	6.40728	5.79918	7.58109	9.12304	17.3008	3.18e-08	3.18e-08	4.24583	351.548	337.101	325.968	3.18e-08	4.49354	8.10936
neg_8217	Leu-HoPhe-OH	1894.08	1896.23	2200.65	5.30166	45.0419	85.5178	722.566	990.426	988.63	213.29	420.814	382.983	50799.8	49572.4	52221.6	740.762	875.866	909.913	47908.8	48359.8	48946.1	737.516	781.991	754.769
neg_8236	5-Methyl-2-thiouridine	68.4985	74.0153	103.746	3.18e-08	0.0316591	1.70882	8888.32	8826.44	8983.72	425.681	438.049	455.029	2284.86	2147.38	2343.67	67.0454	55.2715	58.5142	1376.51	1424.06	1409.37	145.174	141.889	165.895
neg_8428	S-Nitroso-L-glutathione	9.70116	12.6315	15.4352	3.18e-08	3.18e-08	3.18e-08	11.1296	9.06827	3.18e-08	3.18e-08	13.9821	3.18e-08	10.3826	3.18e-08	15.1194	326.443	236.579	258.396	19.7542	20.7171	28.4167	1947.04	1776.75	1896.65
neg_843	Mucic acid	57405.9	47635.2	48899	10913.6	9887.73	9251.91	42294.9	37869.7	35897.3	3582.52	3046.3	3367.37	11368.7	11342	9934.74	5015.38	4484.22	4496.22	17942	16990.1	16666.3	14438.3	15294.2	13630.3
neg_8512	Hesperetin	1365.45	880.694	1418.93	11606.5	11521.6	10982.8	8467.69	8650.41	8431.71	13807.6	13632.9	13642.6	2106.38	2041.12	2123.21	7708.91	7933.37	7316.46	1778.93	1708.86	1706.86	1096.82	1100.22	1055.63
neg_8516	Alpha-N-Phenylacetyl-L-glutamine	523.616	439.489	534.386	132.873	176.022	188.916	1628.32	1427.99	1397.99	49.0622	80.8789	115.679	305.38	280.044	323.177	369.127	409.81	377.893	791.183	742.721	857.662	412.263	358.83	419.365
neg_8588	Traumatic Acid	1352.53	1318.15	1404.82	54.3583	35.5386	50.1211	1673.73	1663.53	1601.55	11.895	31.3141	38.4833	1240.46	1225.19	1270.62	17.0388	33.1333	40.8355	722.921	738.359	749.544	91.5295	90.3839	75.0836
neg_8593	L-Anserine	25.9298	47.6374	35.2801	2.75303	3.18e-08	11.6695	1388.62	1392.4	1400.37	70.0162	94.9985	97.9788	3.18e-08	2.23925	0.675	3.18e-08	3.18e-08	3.18e-08	17.239	12.7338	8.19111	3.18e-08	4.49258	2.72098
neg_8646	Nomilin	848.853	844.093	958.404	264.012	354.246	328.088	1555.03	1580.22	1630.34	786.431	831.653	836.637	417.748	508	526.385	1447.19	1432.95	1425.65	3995.24	4135.44	4167.6	3552.56	3615.58	3448.83
neg_8739	Sunitinib	4415.49	4482.16	4817.85	3.18e-08	81.5458	73.4011	532.776	460.976	565.894	13.5415	3.18e-08	3.18e-08	902.114	938.022	976.96	4.10605	3.18e-08	3.18e-08	122.808	123.405	111.031	3.18e-08	3.38282	3.18e-08
neg_8909	Purpurin	113.368	103.321	128.887	7.1501	11.6999	10.4778	0.216518	3.21507	2.17388	13.1011	5.21581	0.292752	46.8793	30.4786	30.2919	0.0207771	0.39225	0.332559	341.845	314.225	280.968	0.740358	4.25721	3.18e-08
neg_8931	Sarcosine	149.666	154.589	121.446	507.758	382.623	272.725	243.24	184.491	168.175	303.456	303.614	277.362	145.698	146.999	119.385	298.462	219.87	231.795	91.5112	78.0424	95.4096	280.816	257.612	234.462
neg_8932	Serinyl-Threonine	1946.39	1953.98	1677.86	5280.55	4385.22	3777.88	3114.13	2714.42	2426.83	4342.03	4113.23	4058.84	1902.92	1874.59	1695.42	3763.77	3200.51	2893.09	1238.06	1125.9	1254.76	3797	3480.42	3358.69
neg_8988	His Ser Lys Lys	64.5008	81.9534	91.491	183.328	140.888	175.63	110.161	102.936	107.018	124.265	130.341	160.902	84.7284	66.898	70.0367	89.3549	112.047	214.354	62.3408	70.6126	88.15	148.215	136.692	127.411
neg_9018	TyrMe-Nap-OH	631.363	716.404	756.801	43.4525	8.71774	76.9117	558.388	581.724	580.559	648.985	622.23	620.539	766.474	723.699	784.609	353.819	374.406	397.701	817.401	876.284	914.619	876.464	868.26	875.594
neg_9039	Rhein	64.8091	73.803	87.98	78.8449	60.7111	82.5501	24.6711	36.4469	37.2994	40.5193	41.8917	62.6335	276.528	279.962	297.852	27.7116	37.0383	40.6365	3614.23	3664.54	3675.57	42.2019	59.6064	49.0351
neg_9061	6,7-dihydroxy Bergamottin	278.372	289.832	369.315	211.07	246.864	219.203	21407.6	21983	21695.2	7653.13	7831.96	7690.99	54.0609	93.5383	119.14	146.688	157.86	179.377	1577.93	1435.25	1628.89	161.011	152.679	165.604
neg_9070	ANHYDROBRAZILIC ACID	3.18e-08	3.18e-08	3.18e-08	7.43126	13.0272	13.5649	738.324	685.415	641.503	42.0052	64.336	53.6249	3.18e-08	3.18e-08	2.14291	3.18e-08	3.18e-08	3.18e-08	2.1018	3.18e-08	0.146476	3.18e-08	3.18e-08	4.29144
neg_9095	Barbituric acid	1578.16	1364.38	1466.87	20.7243	21.3292	23.7356	18.296	6.87176	23.7161	4.75269	1.27679	3.18e-08	42.9912	21.7975	39.1774	3.18e-08	2.06896	3.18e-08	1807.2	1816.19	1864.13	0.095553	0.30863	0.776051
neg_9131	Wedelolactone	329.25	304.358	346.281	3.83437	4.19929	1.44901	68.4983	69.3877	75.5243	0.355283	0.0833738	0.855026	4753.66	4791.77	5039.58	3.18e-08	0.0153162	2.76576	9922.65	9968.7	10220.4	27.0837	14.7207	22.7978
neg_9176	(-)-Usnic acid	1284.98	1322.07	1267.98	69.6576	126.813	97.4502	395.916	392.13	363.529	3.18e-08	9.27784	4.67698	350.462	383.956	385.3	62.2151	67.7693	54.8238	13602.1	13801.6	14609.6	171.068	185.343	205.14
neg_9185	Acacetin	43.9648	45.3003	60.0228	14.768	29.1482	33.3528	6.21767	19.8523	21.402	3.26014	25.7793	12.5841	111.982	115.707	140.244	18.9912	18.754	17.1774	7991.68	7370.96	7390.4	7.0504	36.9171	27.5913
neg_9195	Methylgingerol	1511.29	1484.69	1545.34	3.18e-08	4.06654	22.6134	216.934	232.008	181.681	12.3786	4.0426	3.01905	913.989	946.73	1000.13	4.35076	3.32579	19.3817	1609.36	1595.93	1537.56	18.4401	15.5255	24.8404
neg_9196	Isorhamnetin	214.074	144.333	193.167	33.2088	25.8632	29.2064	31.6406	9.75684	46.5462	3.18e-08	1.65851	7.10926	166.878	149.698	143.412	3.18e-08	3.18e-08	3.18e-08	1797.06	1848.7	1675.5	3.18e-08	3.18e-08	3.18e-08
neg_9220	Scopoletin	1.70322	0.0278035	3.18e-08	4.21257	3.18e-08	2.62323	3.18e-08	2.67934	2.33306	6.72696	3.14526	17.2079	101.07	90.6428	106.812	3.18e-08	7.46914	3.18e-08	546.157	504.528	493.822	3.18e-08	3.3797	3.18e-08
neg_9221	D-Arabinose 5-phosphate	3.18e-08	2.35075	3.09788	3.18e-08	3.18e-08	3.18e-08	49.0212	51.4936	40.4523	3.18e-08	3.18e-08	3.18e-08	117.028	118.799	122.301	3.18e-08	3.18e-08	3.18e-08	666.743	601.605	618.474	3.18e-08	3.18e-08	3.18e-08
neg_9241	Casticin	9732.86	8977.03	9621.21	42.5086	38.0295	37.3606	4815.71	4762.4	4803.05	6.3417	28.2904	5.38897	64472.9	62121.2	64369.8	65.3987	71.8864	86.5329	305846	290391	286360	617.227	685.855	610.563
neg_9394	trans-EKODE-(E)-Ib	5430.63	5537.2	5570.68	550.401	526.129	464.196	1953.08	1981.38	1855.75	418.636	402.146	427.269	7342.27	6874.15	7228.97	382.184	342.763	405.871	9450.14	9528.24	9381.49	655.668	609.63	627.611
neg_9441	Sulfamethazine	3047.51	3051.35	3071.73	17.5514	18.6113	47.1231	65.2403	62.5855	63.8119	3.18e-08	2.93542	3.18e-08	0.970685	5.64269	3.28191	3.18e-08	3.18e-08	3.18e-08	3322.77	3420.49	3637.39	25.2946	12.7495	24.9531
neg_9444	Val-Asn-OH	36293.9	36924.4	37657.9	751.14	615.879	681.453	1094.65	1081.4	1074.11	135.81	140.055	139.128	174.397	163.761	194.202	81.8082	55.0097	81.7038	38876.4	40603.9	41880.4	771.659	854.606	753.928
neg_9446	Asp-HoPhe-OH	74.3551	95.096	77.7117	3.18e-08	3.18e-08	3.18e-08	3.18e-08	3.18e-08	3.18e-08	3.18e-08	3.18e-08	3.18e-08	11.3075	13.3395	9.9915	3.18e-08	3.18e-08	3.18e-08	91.9582	78.8427	103.72	3.18e-08	3.18e-08	3.18e-08
neg_9457	Quinate	115.494	213.867	150.965	376.574	638.611	471.873	153.296	211.643	173.559	1.26039	9.86704	0.0101134	141.076	146.034	148.422	66.2346	98.6169	97.5644	93.5145	121.937	96.3969	143.957	153.839	90.971
neg_9473	LysoPE(16_0_0_0)	712.938	778.402	856.227	20320.2	16529.4	15962.7	5819.67	5915.56	5873.82	7727.56	7316.34	7701.46	3109.93	3004.35	3216.84	53198.7	54503.9	52006.5	521.853	501.638	539.508	28000.6	27393.7	26722.5
neg_9545	PGA1	261.192	249.803	293.023	442.127	540.789	563.18	277.887	245.243	238.767	349.722	377.153	426.075	242.111	229.027	231.07	330.015	375.392	348.719	140.073	149.581	150.195	321.448	369.453	340.182
neg_9559	Hexadecanedioic acid	5859.02	5783.94	6108.7	60.1079	85.0725	50.1674	4938.48	4902.64	4769.97	112.088	136.705	105.783	7475.03	7453.63	7652.81	56.936	69.5254	73.56	11692.9	11724.6	11738.6	252.301	266.662	243.958
neg_9583	12-OPDA	3058.62	2692.02	3166.64	106.697	106.625	102.7	7156.01	7644.11	7216.31	25.6376	38.9492	29.383	3442.31	3569.39	3463.77	3.18e-08	11.5846	97.0434	4635.38	4749.47	4768.24	435.49	492.208	405.72
neg_9596	20-hydroxy-PGF2a	1642.21	5021.69	3654.1	1901.09	4679.42	4933.72	65.4024	204.896	180.776	6282.07	11157.3	9587.28	994.504	1369	1334.78	3225.03	4788.44	4373.69	2692.2	3420.84	3136.26	2695.66	3407.08	2992.93
neg_9655	Phe Lys Val Glu	5843.75	6001.97	6470.73	1971.02	1939.5	1865.26	4455.2	4396.34	4414.35	1995.55	1983.44	2002.24	6066.24	6047.58	6382.29	7914.39	8171.54	8049.5	11081.9	11481.9	11539.8	8930.38	8738.57	8821.37
neg_9682	13-OxoODE	4897.21	4454.47	4866.27	939.109	942.661	941.673	4827.08	4740.3	4814.44	926.578	866.996	861.662	6255.62	5931.11	6308.47	729.682	701.353	719.46	4351.98	4482.44	4548.32	1033.99	1048.26	1018.89
neg_9697	13(S)-HpOTrE	13321.8	12804.9	13650	2692.81	2740.82	2577.63	5339.75	5282.07	5307.77	2457.69	2526.14	2509.31	9556.17	9367.4	9647.55	2147.02	2114.11	2304.07	24234.9	24627.8	24329.9	3252.65	3317.52	3101.16
neg_9766	1-Palmitoyl-2-hydroxy-sn-glycero-3-phosphoethanolamine	39214.2	38962.6	41847.9	64134	64562.2	61947.8	89584.9	86995	88198.8	84715.2	84319.9	86091.2	34543.6	34239.6	35855.4	247224	253775	245861	14846.7	15651	15581.5	468563	457143	461714
neg_9799	1-Palmitoyl-sn-glycero-3-phosphocholine	33248.4	33428.1	36027.2	147621	149084	142739	48870.6	48352.7	47810.4	134261	132374	135958	22939.6	23081.9	24227.6	407231	415483	403505	15067.7	15657	15716.4	331089	320272	326958
neg_9802	Cucurbitacin B	479.345	577.343	627.001	3022.44	3246	2942.43	892.867	899.917	932.197	2062.91	1861.75	2234.83	258.065	293.11	327.843	6838.73	6873.31	6567.78	231.45	266.401	235.177	5207.52	5006.08	5258.99
neg_9829	13(S)-HODE	8720.25	8734.2	9313.61	321.414	332.341	372.598	2408.08	2572.74	2448.47	238.55	250.09	254.781	9244.34	9458.1	9464.02	306.944	338.131	344.647	13609.1	14435.5	14079.4	1245.3	1228.24	1136.18
neg_9897	1-Oleoyl-sn-glycero-3-phosphocholine	31377.9	31828.7	34037.9	306742	307409	293791	37268.7	36623.9	37269.8	125693	123460	126576	12649.4	12819.4	13538.5	766718	776345	757574	12634.7	13391.5	13287.7	342714	332936	335679
neg_9906	Galactosylsphingosine	8212.14	8252.61	9022.23	83263.5	84172.2	82737.8	9567.77	9600.51	9894.57	33400.1	33677.9	34920.8	3326.05	3270.32	3578.62	219586	222495	222011	3371.57	3469.83	3473.38	95256.2	93790	93072.4
neg_9924	1-Palmitoyl Lysophosphatidic Acid	1455.07	1815.64	1601.89	471.769	652.804	611.245	4006.64	3996.46	3997.73	815.556	965.995	1087.28	9421.54	9318.37	9930.83	1458.95	1726.97	1475.18	1490.62	1482.89	1556.33	959.414	859.769	864.33
neg_9965	cis-9,10-Epoxystearic acid	11.9114	12.5211	3.08564	44.5607	3.18e-08	17.7747	35.2984	4.62332	3.18e-08	3.18e-08	13.1476	5.94656	15.8845	9.80118	15.3917	21.2282	5.19096	16.0232	40.9169	2.49056	10.5133	211.592	60.2775	46.8694
pos_10012	5-Hydroxyferulate	2.79673	2.04997	9.39471	3.18e-08	3.18e-08	3.18e-08	3.18e-08	3.18e-08	1.91614	3.18e-08	3.18e-08	3.18e-08	3.18e-08	3.18e-08	3.18e-08	3.18e-08	3.18e-08	3.18e-08	153.209	151.251	140.75	3.18e-08	3.18e-08	3.18e-08
pos_10024	Luteolin 5-galactoside	73.5153	52.4432	62.7313	3.18e-08	3.95176	3.18e-08	65.1079	69.4708	62.2891	3.18e-08	3.18e-08	3.18e-08	43.6954	41.6372	44.6966	3.18e-08	3.18e-08	3.18e-08	853.608	934.664	952.515	3.18e-08	3.18e-08	3.18e-08
pos_10037	Helenalin	43.995	45.7913	35.2292	3.18e-08	3.18e-08	3.18e-08	3605.34	3541.96	3533.36	17.1483	12.4937	35.8401	16.367	27.5962	23.0355	7.25013	3.82489	8.74344	147.976	136.47	153.823	42.7634	29.822	43.9017
pos_10045	Fisetin 7,3',4'-trimethyl ether	154.227	180.891	191.344	3.18e-08	3.18e-08	3.18e-08	199.703	230.908	218.147	3.18e-08	3.18e-08	3.18e-08	830.611	933.225	870.476	3.18e-08	3.18e-08	3.18e-08	3445.42	3484.67	3902.34	8.6122	16.2611	26.6442
pos_10054	3-Deoxy-D-glycero-D-galacto-2-nonulosonic acid	3.18e-08	3.18e-08	3.18e-08	3.18e-08	3.18e-08	3.18e-08	57.2804	61.5443	60.2106	3.18e-08	3.18e-08	3.18e-08	5.36066	4.07658	3.21069	3.18e-08	3.18e-08	3.18e-08	26.2493	21.498	23.4563	3.18e-08	3.18e-08	3.18e-08
pos_10073	Dalspinin	142.728	124.092	156.61	2.15124	6.73491	2.98708	129.83	108.682	134.025	3.18e-08	6.3106	9.70465	617.485	498.445	588.979	1.66276	3.51377	4.00536	4328.44	4445.61	4641.1	11.1078	9.7037	21.8576
pos_10110	(S)-(-)-Perillyl alcohol	0.797277	1.46109	1.13951	4.97829	1.96732	2.65059	10.3549	16.2005	13.4386	3.95701	8.05828	4.19287	192.1	189.791	174.822	3.53045	4.36041	3.18e-08	3.18e-08	3.18e-08	0.101132	0.251003	1.71697	2.75798
pos_10125	(R)-Marmin	33.5033	25.5945	23.6765	3.18e-08	3.18e-08	5.47898	45.739	38.7375	33.4236	5.39428	6.74274	4.26112	1644.46	1550.99	1454.18	3.18e-08	3.93304	8.60403	37.5852	34.9924	43.3958	3.18e-08	0.0607166	1.99209
pos_10145	Leachianone B	44.2769	57.7688	57.2662	11.1709	12.6022	3.00275	56.2649	50.2131	48.6261	5.97783	3.24085	3.18e-08	7.99526	15.2973	12.6916	12.0401	2.31477	2.33402	618.087	520.205	517.931	187.054	156.16	144.685
pos_10154	2'-Deoxyadenosine 5'-monophosphate (dAMP)	49735.4	49168.3	51043.8	237.712	295.431	352.93	27429.2	28114.3	27851.4	347.813	439.783	488.155	53898.1	53099.3	53326.1	233.149	268.204	286.982	190261	190062	194728	2052.1	2209.04	2288.06
pos_10157	S-Lactoylglutathione	388.665	368.759	416.216	3.18e-08	3.18e-08	3.18e-08	209.338	212.636	222.176	3.18e-08	3.18e-08	3.18e-08	525.041	497.145	543.032	3.18e-08	3.18e-08	3.18e-08	3051.03	3054.61	3250.84	3.77042	4.84013	11.3253
pos_10196	Longifolenaldehyde	26.7892	31.8666	34.2171	0.385545	3.18e-08	3.18e-08	27.6287	29.0917	37.1214	3.18e-08	3.18e-08	3.18e-08	31.3116	39.6569	50.9288	3.18e-08	0.0591802	3.18e-08	1.68295	3.59992	3.25884	3.18e-08	2.71067	3.37221
pos_10197	3'-Methoxyfukiic acid	34.3618	27.7648	37.9469	3.18e-08	3.18e-08	3.18e-08	6.30962	5.57069	6.29743	3.18e-08	3.18e-08	3.18e-08	8.95194	7.75604	8.59915	3.18e-08	3.18e-08	3.18e-08	75.0802	80.3825	82.114	3.18e-08	3.18e-08	3.18e-08
pos_10208	15-keto-PGE2	559.973	488.302	473.122	3.18e-08	3.18e-08	3.18e-08	64.9233	71.7025	66.3621	3.18e-08	3.18e-08	3.18e-08	206.346	205.91	201.321	3.18e-08	3.18e-08	3.18e-08	61.4908	49.84	57.2028	3.18e-08	3.18e-08	3.18e-08
pos_10236	O-Succinyl-L-homoserine	729.327	2472.04	2325.8	3.18e-08	3.18e-08	3.18e-08	3.18e-08	3.18e-08	3.18e-08	3.18e-08	3.18e-08	3.18e-08	3.18e-08	3.18e-08	3.18e-08	3.18e-08	3.18e-08	3.18e-08	3.18e-08	3.18e-08	0.0621774	3.18e-08	3.18e-08	3.18e-08
pos_10249	3-(3'-Methylthio)propylmalic acid	3.18e-08	3.18e-08	3.18e-08	3.18e-08	3.18e-08	3.18e-08	359.372	358.231	345.294	3.18e-08	3.18e-08	3.18e-08	3.18e-08	3.18e-08	3.18e-08	3.18e-08	4.68478	1.64085	3.50767	3.46505	2.18985	3.18e-08	4.02899	3.18e-08
pos_10254	8-Hydroxy-5,6,7,3',4',5'-hexamethoxyflavone	2376.28	2423.56	2613.74	3.49019	6.4029	12.0263	9569.91	9482.11	9533.3	31.0829	30.8116	27.2387	1500.56	1493.8	1480.15	3.71425	1.0516	2.30553	11091.4	11095.5	10988.8	16.5643	20.1142	21.5394
pos_10257	Demethylmethoxsalen	1.50521	1.22362	2.10369	1.92412	0.415777	3.11618	46.8891	51.9555	37.7372	52.9781	53.485	55.9058	1.3848	1.21927	1.94671	1.63346	1.01313	0.524726	2.35759	3.13487	1.30447	1.20395	2.09606	2.72224
pos_10261	5'-Methoxyhydnocarpin-D	3.18e-08	3.89423	3.18e-08	3.18e-08	3.18e-08	3.18e-08	0.552474	1.51548	3.18e-08	3.18e-08	3.18e-08	3.18e-08	3.18e-08	3.18e-08	3.18e-08	3.18e-08	3.18e-08	3.18e-08	1180.46	1132.54	1096.62	3.18e-08	3.18e-08	3.18e-08
pos_10269	Fluorocitric acid	3.18e-08	3.18e-08	1.54471	3.18e-08	3.18e-08	3.18e-08	3.18e-08	3.18e-08	3.18e-08	3.18e-08	3.18e-08	3.18e-08	3.18e-08	3.18e-08	1.86349	3.18e-08	3.18e-08	3.18e-08	122.291	98.2911	121.859	3.18e-08	3.18e-08	3.18e-08
pos_10274	Stipitatate	0.382371	1.27906	0.674576	4.40218	0.659692	17.6563	1.69927	0.289646	4.39374	0.992344	4.93079	14.1444	1.81591	0.517871	0.499589	1.00073	2.35824	4.07361	221.578	462.142	423.367	2.62047	3.59798	4.06179
pos_10303	BERGAPTEN	3.18e-08	3.18e-08	0.15919	3.18e-08	3.18e-08	3.18e-08	34141.4	34796.4	34106.4	77453.7	79060.9	81701.6	5815.13	5654.97	5464.71	8.60577	16.0853	22.0906	1.33411	2.5144	0.36693	3.18e-08	3.18e-08	3.18e-08
pos_10330	Serinyl-Aspartate	3.18e-08	3.18e-08	3.18e-08	3.18e-08	3.18e-08	3.18e-08	373.242	536.304	522.325	72.4541	61.7781	59.2505	3.18e-08	3.18e-08	1.91792	3.18e-08	3.18e-08	3.18e-08	3.18e-08	3.18e-08	3.18e-08	3.18e-08	3.18e-08	3.18e-08
pos_10331	Dihydrocoriandrin	24.9952	22.544	9.32591	59.6067	53.7611	30.4295	53.8246	61.5527	43.9721	59.4884	25.8946	38.0573	21.9759	8.88645	9.78366	31.7	33.3886	33.3903	10.1343	15.3947	15.761	64.1569	39.8845	34.7076
pos_10335	Nalidixic acid	40.7675	37.4431	46.4617	3.18e-08	3.18e-08	3.18e-08	979.684	1090.14	1126.15	51.6744	49.2387	59.527	6.52758	12.8044	6.97184	3.18e-08	3.18e-08	3.18e-08	16.4782	19.7906	20.5017	3.18e-08	3.18e-08	3.18e-08
pos_10336	5,2'-Dihydroxy-7-methoxy- 6,8-dimethylflavone	8.4241	7.26722	16.4574	3.32282	2.80018	1.36396	429.099	413.852	412.478	106.703	96.9341	103.081	9.06666	0.0702016	6.94032	0.386283	3.18e-08	3.18e-08	139.516	137.162	154.536	3.18e-08	3.18e-08	3.18e-08
pos_10341	Pimpinellin	14.0226	13.2535	13.6135	3.18e-08	3.18e-08	3.18e-08	168.381	171.224	178.982	104.276	105.301	120.418	753.646	691.368	638.934	3.18e-08	3.18e-08	0.279507	10.1497	10.223	10.1445	3.18e-08	3.18e-08	3.18e-08
pos_10347	2-Hydroxy-8-methylchromene-2-carboxylate	0.157668	0.430219	1.63868	3.18e-08	3.18e-08	3.18e-08	126.791	118.422	121.908	3.18e-08	3.18e-08	3.18e-08	0.605991	3.18e-08	0.48362	3.18e-08	0.98869	3.18e-08	17.7465	20.6451	13.2352	3.18e-08	0.0674339	3.18e-08
pos_10357	Styrene	2.44545	3.07966	1.79977	1.76064	3.18e-08	1.29083	131.698	128.256	140.852	3.18e-08	3.18e-08	3.18e-08	5.31965	5.58263	5.37288	3.18e-08	1.36362	1.65915	6.35217	5.56971	7.71776	3.18e-08	1.2394	3.18e-08
pos_10364	2-Hydroxyfluorene	20.3379	22.0852	27.0284	22.1144	13.869	26.6605	1049.18	1126.55	1151.89	15.3322	15.7411	26.7546	35.3446	30.6192	31.2876	18.6051	12.9476	13.6299	44.3946	55.6939	59.5287	30.111	30.8154	33.0608
pos_10367	Isoliquiritigenin 4,4'-dimethyl ether	244.568	232.967	293.944	368.711	376.201	380.133	20820.3	22664.3	23497.8	390.84	386.635	431.821	312.279	340.869	309.397	305.342	292.581	310.574	367.934	374.808	419.446	363.802	366.092	335.392
pos_10377	Lentialexin	3.18e-08	3.18e-08	1.04675	3.18e-08	3.18e-08	3.18e-08	42.726	44.7612	49.4264	3.18e-08	3.18e-08	3.18e-08	3.18e-08	3.18e-08	0.0647857	3.18e-08	3.18e-08	3.18e-08	2.41886	0.595521	0.649795	3.18e-08	3.18e-08	3.18e-08
pos_10379	DL-3-Phenyllactic acid	6.4947	2.73698	3.9759	3.18e-08	3.18e-08	3.18e-08	6846.7	7616.11	7825.95	15.8604	21.8051	26.8036	0.900684	3.18e-08	3.18e-08	3.18e-08	3.18e-08	3.18e-08	3.95227	9.81246	6.87024	3.18e-08	3.18e-08	3.18e-08
pos_10390	Glycyl-Aspartate	3.18e-08	3.18e-08	0.606322	3.18e-08	3.18e-08	3.18e-08	1641.5	1804.26	1851.87	3.18e-08	3.18e-08	3.18e-08	3.18e-08	3.18e-08	0.454519	3.18e-08	3.18e-08	3.18e-08	23.4036	31.5197	28.4961	3.18e-08	2.18823	1.40448
pos_10394	Aspartyl-Proline	35.4286	40.1282	30.7677	54.5915	54.3668	60.4328	1388.52	1487.4	1565.93	61.8248	74.3693	97.4617	40.4552	32.7946	34.2805	49.2379	52.7721	50.6388	59.7039	47.1723	50.8702	55.2898	67.6287	54.5038
pos_10405	8,2'-DIMETHOXYFLAVONE	110.985	123.289	124.362	3.18e-08	3.18e-08	3.18e-08	27993.3	30505.2	30735.4	44.7116	47.8042	65.7486	62.3848	67.894	71.7679	3.18e-08	3.18e-08	1.7802	65.9695	56.771	78.4173	3.33062	4.26658	10.0492
pos_10432	KOPARIN 2'-METHYL ETHER	499.21	444.103	526.05	3.18e-08	3.18e-08	3.18e-08	121.095	131.651	114.435	3.18e-08	0.862242	3.18e-08	1670.82	1728.01	1599.16	3.18e-08	3.18e-08	3.18e-08	7620.03	7619.78	7019.82	12.1009	11.3978	10.3522
pos_1047	L-trans-4-Methyl-2-pyrrolidinecarboxylic acid	29.8872	38.1855	25.117	222.653	226.654	197.274	22.3204	33.3136	24.371	183.06	183.676	148.76	29.7354	30.8358	21.9333	125.626	120.405	98.1457	16.9062	12.9809	14.4059	154.36	116.952	117.775
pos_10472	ALPRENOLOL	1146.66	1140.64	888.73	5693.34	5096.27	4736.96	660.157	582.013	518.043	5193.15	4202.02	4490.42	1775.56	1699.7	1438.43	3884.02	3298.57	2946.96	237.686	236.917	234.131	4466.28	4572.4	3932.72
pos_10480	Aflatoxin B1	3000.86	3030.83	3309.13	3.18e-08	3.18e-08	1.6151	1763.08	1773.31	1872.52	7.61356	6.29653	6.10178	4982.43	4826.89	5020.59	3.18e-08	2.77192	1.10368	19870.8	19735	21190.5	88.4564	88.1732	103.412
pos_10484	ISOTECTORIGENIN TRIMETHYL ETHER	48049.6	47617	50165.6	141.795	154.674	150.77	28280.5	29496.6	29783.1	201.645	215.217	200.887	73431.6	73312.6	72430.9	147.692	158.771	166.145	230709	231275	231570	1825.72	2121.02	2160.47
pos_10497	Harpagoside	3.18e-08	3.18e-08	3.18e-08	3.18e-08	3.18e-08	3.18e-08	3.18e-08	3.18e-08	3.18e-08	3.18e-08	3.18e-08	3.18e-08	3.18e-08	3.18e-08	3.18e-08	3.18e-08	3.18e-08	3.18e-08	997.834	783.64	854.292	3.18e-08	3.18e-08	3.18e-08
pos_10509	2-Benzofurancarboxaldehyde	0.724749	3.18e-08	3.18e-08	3.18e-08	3.18e-08	3.18e-08	284.165	333.574	352.613	3.18e-08	3.18e-08	0.992684	3.18e-08	3.18e-08	3.18e-08	3.18e-08	3.18e-08	3.18e-08	0.00214883	3.18e-08	3.18e-08	3.18e-08	3.18e-08	3.18e-08
pos_10535	Sinensetin	45642.1	46665	48631	164.79	219.651	275.972	22871.3	23765.9	23831.8	327.209	424.286	435.087	82095.5	82231.1	79559.8	224.616	263.716	282.357	209718	209018	207028	1651.1	1843.57	1796.98
pos_10577	3-Phenylpropanoic acid	12.4102	12.1617	11.5694	3.34424	5.03475	2.32185	263.894	266.867	253.424	21.4415	16.934	19.107	8.99998	13.9959	17.1135	0.912776	5.6257	4.99902	15.8647	19.0951	19.9612	8.04395	13.6091	7.04665
pos_10579	Capillene	2.01762	6.51015	1.49588	3.18e-08	3.18e-08	3.18e-08	190.019	97.622	83.6118	3.18e-08	3.18e-08	3.18e-08	5.20708	4.96066	2.67579	3.18e-08	3.18e-08	3.18e-08	19.3004	13.6909	13.6178	8.58483	3.18e-08	3.18e-08
pos_10581	Viburtinal	122.5	129.254	127.883	110.014	112.947	108.028	1286.69	1328.69	1254.18	228.729	218.874	208.724	135.369	132.84	116.945	137.995	116.406	109.306	123.737	116.346	104.827	206.779	186.377	174.174
pos_10583	Angelicin	0.932661	1.13726	3.27105	3.18e-08	3.18e-08	3.18e-08	2932.39	3023.66	2854.13	27.1635	36.9362	46.8013	0.699159	1.72132	2.18594	3.18e-08	3.18e-08	1.75048	11.588	9.8925	10.3465	1.15268	2.05834	3.18e-08
pos_10594	Ethyl 2-phenyl-3-furancarboxylate	10.0722	6.74938	13.7711	3.18e-08	3.67256	5.14741	1678.12	1681.53	1607.64	444.334	440.723	429.65	16.4643	16.2479	16.4773	0.0165555	5.52392	2.61844	19.788	21.6175	15.0183	15.6873	1.21635	6.80573
pos_1063	L-beta-Homothreonine	11619.8	11077.9	11702.2	11884.1	12053.8	12472.7	9038.9	9102.71	9005.3	9319.37	9221.68	9324.59	10258.3	10329.8	9702.86	11506.1	11984.1	11712.2	10988.4	11009.5	11482.7	20565.1	19965.8	20554.5
pos_10651	5-Deoxydiplosporin	28.4777	26.573	28.2037	3.18e-08	3.18e-08	3.18e-08	87.9679	108.55	83.4544	6.9453	3.18e-08	1.32278	2.69648	5.02154	6.27239	3.18e-08	3.18e-08	3.18e-08	9.02201	9.41029	11.8539	2.93138	2.56185	1.36643
pos_10668	1,2,10-Trihydroxydihydro-trans-linalyl oxide 7-O-beta-D-glucopyranoside	381.759	397.741	414.352	3.18e-08	3.18e-08	3.18e-08	130.385	126.881	121.874	350.511	294.524	344.085	406.906	421.535	386.66	119.547	140.993	140.126	469.996	473.378	406.964	437.876	357.018	384.143
pos_10678	Gly Glu His Phe	40534.2	40636	43370.2	1052.59	1037.7	1177.96	12672.2	13176.4	11781.5	39413.2	38948.4	39166.3	44797	45109.3	42671.2	16372.5	18505.6	18467.3	45624.6	45492.7	43411	55488.7	50952.1	50920.2
pos_10709	4-Hydroxypterocarpin	194.755	173.299	204.433	3.18e-08	3.18e-08	3.18e-08	78.4726	84.4862	80.4252	3.63052	5.89729	0.221036	735.178	714.756	766.471	3.18e-08	0.310547	0.0776829	7553.99	7704.18	7771.32	10.8941	14.8747	6.26554
pos_10729	m-Xylene	0.0836104	0.536744	1.03928	0.0468074	3.18e-08	3.18e-08	157.568	153.913	157.98	68.9316	73.2462	71.4985	3.18e-08	0.366775	0.0204929	3.18e-08	3.18e-08	3.18e-08	0.293367	0.216142	3.18e-08	0.00206204	3.18e-08	3.18e-08
pos_10734	Methoxsalen	0.00123571	3.18e-08	0.0573083	3.18e-08	3.18e-08	3.18e-08	314.404	270.513	302.596	356.138	309.414	346.418	5.93103	6.80061	7.26563	1.65382	3.18e-08	0.702066	0.456785	0.519931	0.281052	3.18e-08	3.18e-08	3.18e-08
pos_10738	Inosine	3.18e-08	9.63205	1.47331	3.18e-08	4.53065	3.18e-08	83.5389	147.099	122.758	16.2931	48.0083	40.9397	3.18e-08	3.18e-08	2.38917	3.18e-08	3.18e-08	3.18e-08	28.4396	40.0604	33.8475	3.18e-08	3.18e-08	3.18e-08
pos_10767	Demethylphosphinothricin	4.27049	1.7082	8.81444	3.18e-08	3.18e-08	3.18e-08	3.18e-08	3.18e-08	0.318276	3.18e-08	3.18e-08	3.18e-08	3.18e-08	3.18e-08	3.18e-08	3.18e-08	3.18e-08	3.18e-08	98.5467	123.324	112.598	3.18e-08	3.18e-08	3.18e-08
pos_10774	Tyrosyl-Arginine	882.607	880.743	938.854	3.18e-08	3.18e-08	3.18e-08	111.264	99.1903	114.806	3.18e-08	3.18e-08	1.61448	198.308	196.635	197.365	3.18e-08	3.18e-08	3.18e-08	7771.65	7862.2	7936.07	31.2493	37.0123	26.9652
pos_10783	Acalyphin	162.836	164.716	151.028	3.18e-08	3.18e-08	3.18e-08	177.637	139.484	185.407	2.57719	3.18e-08	2.51068	90.5776	92.1104	87.0667	3.18e-08	3.18e-08	3.18e-08	583.674	552.312	558.834	1.0727	1.98845	1.18266
pos_10789	Cys Ala Cys Trp	4635.31	4442.53	4826.49	3.18e-08	3.18e-08	3.18e-08	39.9074	50.0945	43.1497	0.315441	2.06326	2.04441	73.5799	79.8243	66.9884	3.18e-08	3.18e-08	0.168257	3947.15	4110.57	3929.88	6.82034	6.02041	2.25615
pos_10798	Ethyl (±)-2-ethyl-3-phenylpropanoate	67.5592	79.3121	72.619	2.30784	3.07077	3.18e-08	37.4711	22.8944	27.9828	3.18e-08	2.19574	0.751137	48.0978	46.4671	45.0651	2.87424	2.84812	1.60985	143.124	148.052	136.159	9.15397	15.5905	11.6277
pos_10799	EDTA	248.476	244.583	277.249	3.18e-08	3.18e-08	3.18e-08	9.57996	2.13067	6.00092	3.18e-08	3.18e-08	3.18e-08	3.18e-08	3.18e-08	3.51101	3.18e-08	3.18e-08	3.18e-08	148.096	146.164	154.596	3.18e-08	3.18e-08	3.18e-08
pos_10800	5,2'-O-dimethyluridine	6078.65	5579.76	5956	11.6151	9.342	10.3329	400.391	423.234	415.693	26.4381	26.8306	23.6358	146.847	153.501	138.825	10.1341	3.04932	6.06507	2817.72	2808.02	2679.96	1.22616	9.50086	0.916882
pos_10808	5-Hydroxymethylcytidine	15.8203	9.58986	9.27649	3.18e-08	3.18e-08	3.18e-08	4544.79	4683.47	4445.18	3.73585	21.7282	26.4688	6.70688	3.90908	4.613	0.333493	1.10692	0.395294	20.2414	29.482	24.599	1.84984	3.18e-08	2.03608
pos_10809	Diazepam	769.36	706.353	771.867	2.78913	1.3591	1.75661	456.71	433.464	458.84	324.406	305.409	332.042	370.245	380.4	359.714	141.339	159.587	153.004	4962.4	5020.2	4799.66	282.956	299.711	269.521
pos_1082	L-Pipecolic acid	6407.32	6433.42	6503.03	3808.88	3956.47	4026.35	2188.42	2259.46	2201.58	2503.73	2601.61	2608.18	5541.96	5537.84	5313.18	4489.73	4445.86	4472.6	2532.68	2523.4	2669.22	4937.06	5129.32	5117.89
pos_10823	Raffinose	219.039	203.673	178.626	3.18e-08	3.18e-08	3.18e-08	102.022	86.8911	86.6773	1.68691	3.21365	0.38634	50.6425	29.7027	48.8536	3.18e-08	3.18e-08	3.18e-08	464.39	402.142	431.133	3.18e-08	3.18e-08	3.18e-08
pos_10824	Silybin	17.1251	8.28522	12.7863	3.18e-08	3.18e-08	3.18e-08	626.413	523.551	482.466	19.3572	18.7918	7.56059	3.18e-08	3.18e-08	3.18e-08	3.18e-08	3.18e-08	3.18e-08	52.6453	44.039	44.4611	3.18e-08	3.18e-08	3.18e-08
pos_1083	5-Methylcytosine	9.55207	3.3538	6.50065	26.7423	20.2363	18.0874	45.5462	19.2212	11.2305	68.4829	28.7013	35.8167	26.5101	17.9116	21.5157	21.4271	24.9574	35.1651	18.3957	9.94096	13.5012	7.8923	21.1835	9.9075
pos_10837	Benzylmalic acid	6.39836	4.25677	7.08804	3.18e-08	3.18e-08	3.18e-08	12.7285	8.37634	13.3736	3.18e-08	3.18e-08	3.18e-08	61.5332	52.6973	49.8514	3.18e-08	3.18e-08	3.18e-08	184.851	162.328	159.162	3.18e-08	3.18e-08	3.18e-08
pos_10844	6-Acetyldihydrostemonal	3.18e-08	3.18e-08	3.18e-08	3.18e-08	3.18e-08	3.18e-08	0.60565	0.145353	0.278281	3.18e-08	3.18e-08	3.18e-08	3.18e-08	3.18e-08	3.18e-08	3.18e-08	3.18e-08	3.18e-08	0.00805468	0.21373	0.31677	3.18e-08	3.18e-08	3.18e-08
pos_10853	2,3,8,10-Tetrahydroxy[2]benzopyrano[4,3-b][1]benzopyran-7(5H)-one	98.9282	86.4147	103.05	3.18e-08	3.18e-08	3.18e-08	54.5868	49.7217	63.5672	3.18e-08	3.18e-08	3.18e-08	971.477	918.014	991.826	3.18e-08	3.18e-08	3.18e-08	2107.96	2125.85	2264.68	3.18e-08	2.0171	3.18e-08
pos_10854	Eupatorin	1575.4	1542.7	1714.31	3.18e-08	4.50659	3.11391	360.436	366.303	384.302	2.58264	3.18e-08	0.260117	24646.7	24463.4	23344.5	53.9476	53.3551	52.7793	52849.3	53565.5	51728.9	218.464	241.043	233.874
pos_10866	Malvidin	11.1572	14.1799	15.4838	3.18e-08	3.18e-08	3.18e-08	1.7713	2.85516	7.00355	3.18e-08	3.18e-08	3.18e-08	30.5568	41.172	39.3579	3.18e-08	3.18e-08	3.18e-08	144.04	172.801	179.198	3.18e-08	3.18e-08	3.18e-08
pos_10872	3,5,8-Trimethoxy-6,7:3',4'-bis(methylenedioxy)flavone	3.45283	4.77493	4.60186	5.11126	0.377203	3.18e-08	804.842	518.5	761.131	2.3739	0.393329	0.245873	0.421879	0.375449	1.10772	2.30343	3.18e-08	2.78431	8.46588	8.43961	6.80836	0.0355588	1.13148	2.12102
pos_10878	Cevimeline	3.18e-08	1.65794	3.18e-08	3.18e-08	6.37972	5.37958	3.18e-08	3.18e-08	3.9571	3.18e-08	3.18e-08	7.40395	3.5037	7.33046	11.4906	2.75657	3.18e-08	4.50545	270.811	292.032	186.776	3.18e-08	3.18e-08	5.25033
pos_10885	Melibentin	3.18e-08	3.18e-08	3.18e-08	3.18e-08	3.18e-08	3.18e-08	7.50347	6.87018	7.31688	3.18e-08	3.18e-08	3.18e-08	2.80384	3.10603	3.34439	3.18e-08	3.18e-08	3.18e-08	18.7923	16.8772	18.8225	3.18e-08	3.18e-08	3.18e-08
pos_10914	Tryptophyl-Glutamine	0.833954	1.66947	7.26979	3.18e-08	3.18e-08	3.18e-08	106.056	112.562	213.004	3.18e-08	3.18e-08	3.18e-08	0.0211077	0.506763	2.9071	3.18e-08	3.18e-08	3.18e-08	0.152268	0.837834	1.66462	3.18e-08	3.18e-08	3.18e-08
pos_10962	Bis-noryangonin	49.2551	46.2065	49.0423	3.18e-08	3.18e-08	3.18e-08	98.1658	96.1923	95.7943	3.18e-08	1.29578	0.199119	138.351	123.087	128.058	0.102623	0.148499	0.111989	204.246	195.741	211.321	3.18e-08	3.18e-08	1.53214
pos_1097	2-Methyl-1-Pyrroline	2632.03	2623.62	2630.58	2353.36	2403.72	2331.83	1096.28	1114.02	1116.66	2105.94	2089.31	2058.25	2360.71	2317.27	2232.63	2345.82	2297.54	2384.7	1065.57	1035.84	1119.82	2738.83	2669.43	2758.4
pos_10970	7-Hydroxy-3,5,8-trimethoxy-3',4'-methylenedioxyflavone	25151.2	24549	27075.5	183.377	231.127	256.143	30413.9	30789.8	31190.1	544.364	573.487	608.67	72811.9	69324.8	72603.2	527.76	555.647	628.339	165078	162973	184551	1938.18	2051.39	2306.35
pos_10980	Nobiletin	334019	331189	346118	3527.15	3653.25	4063.31	376156	390113	381534	9631.31	10456.5	10657.6	655832	653449	627152	9165.29	9632.98	9800.8	823279	828102	832831	31785.3	33745.1	33102.9
pos_11010	Urolithin A	2.12692	2.15346	2.18395	3.18e-08	3.18e-08	3.18e-08	7.30107	4.54932	5.78387	3.18e-08	3.18e-08	3.18e-08	18.2773	10.5379	14.4997	3.18e-08	3.18e-08	3.18e-08	32.3316	32.4951	33.6041	3.18e-08	3.18e-08	3.18e-08
pos_11034	ALPHA,BETA-TREHALOSE	300.508	271.633	300.26	442.544	373.921	411.645	246.506	235.967	237.249	104.727	130.295	149.856	610.805	605.387	606.536	270.306	239.821	232.038	479.861	460.352	514.706	434.778	525.053	477.65
pos_11060	cis-1,2-Dihydroxy-1,2-dihydro-8-carboxynaphthalene	1.1687	3.18e-08	0.311691	3.18e-08	3.18e-08	3.18e-08	205.207	218.342	228.223	3.18e-08	0.054936	3.63123	3.18e-08	3.18e-08	3.18e-08	1.20827	3.18e-08	3.18e-08	0.585478	3.07447	2.46323	0.375321	0.0797637	0.0356832
pos_11061	2,2',3-Trihydroxydiphenylether	34.9086	31.6883	37.6999	3.18e-08	2.35648	3.42886	5456.24	5574.6	5460.19	275.126	282.991	304.107	3.18e-08	1.9188	3.18e-08	3.18e-08	3.18e-08	2.48803	7.97e-05	3.18e-08	0.312612	2.91973	2.16243	3.18e-08
pos_11070	Met Cys His	2456.99	2444.86	2530.46	4.45551	14.3602	22.3731	354.736	361.524	354.411	3.18e-08	3.18e-08	3.18e-08	347.52	332.538	327.527	3.18e-08	3.18e-08	3.18e-08	1704.78	1665.09	1540.64	17.6402	22.9091	30.1156
pos_11073	Genkwanin	835.25	740.14	799.655	3.18e-08	3.18e-08	2.20894	152.375	143.345	139.327	3.18e-08	3.18e-08	3.18e-08	93.2774	99.0877	93.089	3.18e-08	1.74863	3.18e-08	787.19	775.199	732.297	3.18e-08	3.18e-08	3.18e-08
pos_11080	2,6-Dihydroxynaphthalene	2.95659	1.68557	0.31706	1.45276	0.0984256	0.428597	43.761	39.946	43.8264	0.0317657	2.5113	0.402694	2.42024	0.185282	0.754441	0.00570454	0.442622	0.557018	507.746	481.978	407.271	2.76395	0.405077	2.22536
pos_11081	3-[4-Hydroxy-3-(3-methyl-2-butenyl)phenyl]-2-propenal	21.6365	22.9667	17.4615	13.6497	8.5742	29.8597	0.426672	1.86959	0.838626	2.026	4.94353	9.50108	9.47397	10.9964	18.7688	12.2871	14.205	12.3516	1775.9	1849.36	1532.87	17.0455	18.8725	23.8823
pos_11083	Pro Phe Pro Gly	33.088	48.0719	28.5683	19.6927	23.0261	6.03657	694.736	745.929	767.474	45.9233	28.5533	39.0088	9.31782	9.7252	0.0840161	32.3332	23.573	19.4002	1.19693	4.65104	5.31107	36.4818	28.0782	3.18e-08
pos_11091	Roxithromycin	3.18e-08	3.18e-08	3.18e-08	3.18e-08	3.18e-08	3.18e-08	3535.09	2021.8	1462.84	3.18e-08	3.18e-08	3.18e-08	3.18e-08	3.18e-08	3.18e-08	3.18e-08	3.18e-08	3.18e-08	3.18e-08	3.18e-08	3.18e-08	3.18e-08	3.18e-08	3.18e-08
pos_11114	5-Hydroxy-6,7,8,4'-tetramethoxyflavanone	818.903	790.37	838.671	3.18e-08	2.26659	1.64924	224.986	237.117	226.731	4.04253	1.03221	1.90308	285.339	279.418	283.42	3.18e-08	3.18e-08	0.627252	9209.28	9287.99	8740.97	8.26889	13.2606	8.48809
pos_11120	Asp Tyr Ile Glu	0.60255	0.626369	1.22035	3.18e-08	3.18e-08	3.18e-08	3075.82	2967.42	2664.88	18.5468	22.4939	33.9454	3.18e-08	3.18e-08	3.18e-08	3.18e-08	3.18e-08	3.18e-08	3.18e-08	0.0614376	1.77391	3.18e-08	3.18e-08	3.18e-08
pos_11126	Lepadin D	622.341	570.181	613.133	151.157	136.657	172.174	1439.86	1436.48	1509.63	20.5539	16.209	26.4627	292.786	315.524	306.518	296.482	310.505	337.147	186.026	186.162	185.454	2992.18	3302.33	2986.95
pos_11132	Chorismic acid	3.18e-08	3.18e-08	3.18e-08	3.18e-08	3.18e-08	3.18e-08	8.81356	22.2415	63.3283	3.18e-08	3.18e-08	3.18e-08	3.18e-08	3.18e-08	3.18e-08	3.18e-08	3.18e-08	3.18e-08	10.5641	21.6563	41.6653	3.18e-08	3.18e-08	3.18e-08
pos_11133	Maltitol	29.6143	28.4233	29.5381	3.18e-08	3.18e-08	3.18e-08	18.8529	17.181	16.7842	3.18e-08	3.18e-08	3.18e-08	32.5124	31.6722	28.1527	3.18e-08	3.18e-08	3.18e-08	257.999	254.496	231.393	2.97505	5.38286	1.81357
pos_11141	Neoraunone	27.4195	31.1999	28.4461	3.18e-08	3.18e-08	3.18e-08	91.0611	93.5125	75.5765	3.18e-08	3.18e-08	3.18e-08	2.66219	6.01081	4.77433	3.18e-08	3.18e-08	3.18e-08	38.0163	28.9092	29.2311	3.18e-08	3.18e-08	3.18e-08
pos_11145	Threoninyl-Methionine	144.386	167.414	146.76	479.116	444.371	426.082	268.65	215.227	210.855	468.004	494.945	446.323	187.976	182.343	153.581	357.355	293.334	299.398	122.726	91.9922	85.846	397.674	409.077	348.233
pos_11155	Flemichapparin C	149.461	156.986	167.55	3.18e-08	3.18e-08	3.18e-08	3.62334	3.15106	6.99421	3.18e-08	3.18e-08	3.18e-08	38.4725	32.123	42.1046	3.18e-08	3.18e-08	3.18e-08	212.154	207.973	251.229	3.18e-08	3.18e-08	3.18e-08
pos_11156	1,3,5,8-Tetrahydroxy-6-methoxy-2-methylanthraquinone	529.098	491.239	576.896	3.18e-08	3.18e-08	4.79088	37.4257	47.8861	44.7827	3.18e-08	25.1524	3.18e-08	146.365	156.191	153.022	13.995	3.18e-08	16.7218	672.587	697.778	751.433	4.05694	3.18e-08	3.18e-08
pos_11163	3,5,6,7,8,3',4'-Heptamethoxyflavone	422644	415680	434404	5343.5	5454.78	6044.63	63315.1	65821.3	66074.4	1052.08	1169.35	1270.32	166967	165947	160467	1018.03	1081.7	1162.8	434271	439750	432993	6296.54	6898.05	6543.65
pos_11196	Maytansine	3.18e-08	3.18e-08	3.18e-08	3.18e-08	3.18e-08	3.18e-08	5462.58	4788.05	5545.63	3.18e-08	3.18e-08	3.18e-08	3.18e-08	3.18e-08	3.18e-08	3.18e-08	3.18e-08	3.18e-08	3.18e-08	3.18e-08	3.18e-08	3.18e-08	3.18e-08	3.18e-08
pos_11203	PHENYLACETOHYDROXAMIC ACID	1.96787	3.34941	1.71127	3.18e-08	3.18e-08	3.18e-08	3.18e-08	3.18e-08	3.18e-08	3.18e-08	3.18e-08	3.18e-08	3.18e-08	2.88273	3.18e-08	3.18e-08	3.18e-08	3.18e-08	55.2521	41.3629	34.0324	3.18e-08	3.18e-08	3.18e-08
pos_11216	Pristanic acid	3.7005	13.184	3.18328	34.024	24.412	64.8112	13.5565	10.6663	3.15689	26.0713	59.7044	46.7271	11.2727	7.85791	3.18e-08	54.2903	70.0382	108.64	3.18e-08	1.43047	3.41889	49.1228	43.9336	75.5914
pos_11217	Sphinganine 1-phosphate	0.104669	3.18e-08	3.18e-08	82.1876	41.3399	171.875	0.315408	0.0147293	3.18e-08	426.923	559.728	2185.61	3.18e-08	3.18e-08	3.02085	228.06	457.044	918.567	3.18e-08	3.18e-08	3.18e-08	74.7489	273.97	231.62
pos_11249	Temazepam	199.319	194.099	209.213	3.18e-08	3.18e-08	3.18e-08	345.982	345.737	355.972	2.58217	4.95487	5.22997	851.48	815.651	865.372	3.18e-08	3.18e-08	3.18e-08	1858.18	1740.91	1959.78	3.18e-08	1.35715	1.87558
pos_11250	Linderone	1205.18	1234.07	1395.92	8.74044	1.89332	2.22497	1388.18	1514.24	1471.9	4.54186	7.8017	9.74977	5046.29	4876.23	5109.33	24.5078	23.1821	27.1754	13885.1	13380.2	14516.2	79.3554	90.6602	109.681
pos_11253	3-O-Methylalnusin	375.817	378.974	420.653	3.18e-08	3.18e-08	3.18e-08	501.058	510.616	511.389	0.0927753	3.18e-08	3.18e-08	1804.24	1767.32	1845.53	3.94595	1.54697	6.58586	4583.63	4372.3	4754.86	33.3065	31.7233	37.1067
pos_11260	Isognaphalin 8-acetate	201.952	194.426	208.186	3.18e-08	3.18e-08	3.18e-08	248.042	247.126	249.061	3.18e-08	3.18e-08	3.18e-08	1093.33	997.45	1121.65	2.43483	3.18e-08	1.31345	3967.98	3716.06	4019.48	10.2746	16.015	16.9218
pos_11265	Tangeritin	178719	180454	189880	2593.76	2837.7	3154.57	223135	231664	233784	4219.61	4849.33	4810.81	525092	526456	516247	11559.5	12316.9	12449.6	648261	648917	669297	31852.7	34745.1	35407.7
pos_11330	Gardenin A	107091	107999	115584	2992.15	3070.89	3557.36	69149.6	70484.8	71765.5	2274.86	2492.83	2720.96	32578.2	32603.9	32452.8	1248.64	1223.81	1315.62	19089.4	19417	20058.2	2174.5	2377.97	2428.84
pos_11357	3,4,5-Trimethoxycinnamic acid	3.18e-08	3.18e-08	3.18e-08	1.80779	0.759121	0.240827	361.859	278.416	269.318	0.0103687	1.47494	3.18e-08	3.18e-08	3.18e-08	0.0614619	3.18e-08	3.18e-08	0.0843226	0.023079	0.0229508	3.18e-08	3.18e-08	0.0065775	3.18e-08
pos_11358	Dihydrosuberenol	3.18e-08	1.77569	1.3767	3.47395	1.72203	7.76302	2783.15	2901.25	2848.21	55.1007	65.9681	62.4163	1.60431	1.9081	0.911288	8.10883	3.18e-08	6.74525	4.27293	3.9649	3.22758	13.1842	2.84725	9.08997
pos_11369	8-hydroxy Guanosine	68.8068	63.5878	39.0935	3.18e-08	3.18e-08	3.18e-08	1.44201	3.18e-08	3.18e-08	3.18e-08	3.18e-08	3.18e-08	3.18e-08	3.18e-08	3.18e-08	3.18e-08	3.18e-08	3.18e-08	74.9305	52.4961	57.9497	3.18e-08	3.18e-08	3.18e-08
pos_11370	Letrozole	121.647	163.447	157.203	3.18e-08	3.18e-08	3.18e-08	3.18e-08	3.18e-08	3.18e-08	3.18e-08	3.18e-08	3.18e-08	3.18e-08	3.18e-08	3.18e-08	3.18e-08	3.18e-08	3.18e-08	165.852	151.957	201.762	3.18e-08	3.18e-08	3.18e-08
pos_11371	N-(6-Oxo-6H-dibenzo[b,d]pyran-3-yl)maleamic acid	532.034	515.353	557.502	3.18e-08	3.18e-08	3.18e-08	10.4945	9.96328	15.5065	3.18e-08	3.18e-08	3.18e-08	64.0163	44.7167	59.6106	3.18e-08	3.18e-08	3.18e-08	803.916	797.374	850.618	3.18e-08	3.18e-08	3.18e-08
pos_11374	Rutagravine	14170.6	14500.7	15666.4	187.096	198.802	211.928	321.533	340.663	340.668	3.18e-08	4.44015	10.303	60.7219	56.1754	67.7416	0.0382892	3.18e-08	3.18e-08	14747.3	15231.4	15284.9	292.73	305.038	320.405
pos_1138	D-(+)-Trehalose dihydrate	157.237	129.983	88.2386	244.54	308.943	190.278	211.537	157.041	133.585	96.5789	54.784	76.0687	113.606	68.5342	71.5208	140.006	130.11	150.169	99.4035	83.2639	99.2986	405.045	247.573	345.253
pos_11401	Quercetin 5,7,3',4'-tetramethyl ether	4083.35	3991.68	4354.68	8.48903	12.1457	14.4427	1284	1321.2	1374.46	3.18e-08	3.18e-08	3.18e-08	3910.39	3915.9	3793.32	3.18e-08	3.18e-08	3.18e-08	26321.8	26900.8	26223	127.536	149.243	125.965
pos_11413	Cys Met Gly Asp	11.8919	21.0837	21.7974	3.18e-08	3.18e-08	3.18e-08	3.18e-08	1.71628	0.000992858	3.18e-08	3.18e-08	3.18e-08	39.4834	67.0749	52.716	3.18e-08	3.18e-08	3.18e-08	397.465	323.258	247.522	3.18e-08	3.18e-08	3.18e-08
pos_11419	9(S)-HOTrE	1391.65	1458.96	1503.29	19.9909	14.4245	34.89	343.318	372.621	365.035	13.807	26.3045	38.6973	1075.94	1084.28	1025.15	11.0896	7.85373	18.7901	1455.91	1460.87	1298.56	130.246	151.072	127.584
pos_11420	(±)5(6)-EET methyl ester	338.113	371.414	406.124	1396.65	1446.21	1559.29	594.63	620.633	615.613	534.218	538.728	564.029	592.581	633.418	590.359	3875.22	4150.99	3894.4	274.717	294.407	265.053	2425.45	2309.4	2280.6
pos_11435	3',4'-Methylenedioxy epicatechin 5,7-dimethyl ether	39.3084	43.81	55.7794	3.18e-08	3.18e-08	3.18e-08	3.18e-08	3.18e-08	2.6347	3.18e-08	3.18e-08	3.18e-08	33.4832	32.3345	37.8452	3.18e-08	3.18e-08	3.18e-08	117.198	132.413	106.797	3.18e-08	4.27232	3.18e-08
pos_11436	LysoPE(18:3(6Z,9Z,12Z)/0:0)	616.336	665.069	697.397	4359.76	4358	4646.06	1223.52	1241.86	1227.6	2785.15	2843.88	2882.02	1066.49	1150.9	1114.81	13037.2	13219.5	12507.6	343.56	366.445	354.681	7443.64	7747.39	7178.71
pos_11439	Nystatin	3.18e-08	3.18e-08	3.18e-08	160.441	181.923	164.204	46.1199	10.3853	37.697	57.8108	98.9394	62.6468	9.71625	6.65144	5.92513	902.925	1261.15	1075	3.18e-08	3.18e-08	3.18e-08	413.249	399.546	341.706
pos_11442	alpha-Methylstyrene	3108.35	3116.78	2556.2	6721.66	6614.07	6479.76	2258.41	2348.4	2059.19	6932	8048.93	6812.76	2666.56	2599.24	2339.65	5204.7	5777.34	5389.83	1872.78	1633.28	1676.55	6395.43	5322.51	5115.21
pos_11443	(4-Methylphenyl)acetaldehyde	276.119	248.862	212.845	586.503	579.807	598.618	183.55	194.04	164.9	603.217	711.897	624.178	215.799	212.79	189.918	451.378	513.155	456.044	158.125	135.832	136.079	539.749	461.917	446.661
pos_11445	4-(4-Methyl-3-pentenyl)-3-cyclohexene-1-carboxaldehyde	66.2878	83.0902	66.4669	209.577	208.41	194.471	90.2801	83.155	87.6054	200.155	215.085	202.296	77.8126	88.189	69.2153	155.843	135.188	122.175	41.8698	31.8473	26.2471	198.039	161.476	155.67
pos_11446	2-Phenylethyl 2-furancarboxylate	1.9276	3.69827	0.951476	6.9249	6.97843	4.79659	124.219	131.851	119.294	31.6116	26.8433	41.3433	1.79858	1.21202	1.20473	2.45579	3.48313	1.73395	2.60398	3.52602	3.28072	3.96724	5.42992	5.9949
pos_11474	Homoveratric acid	0.871264	1.04429	5.64615	3.18e-08	3.18e-08	3.18e-08	3.18e-08	3.18e-08	3.18e-08	3.18e-08	2.96964	3.18e-08	29.5778	31.2171	37.3304	3.18e-08	3.18e-08	3.18e-08	131.338	149.092	132.035	3.18e-08	3.18e-08	0.165875
pos_11476	Amurine	10.5599	6.97305	13.8617	3.18e-08	3.18e-08	3.18e-08	3.18e-08	3.18e-08	3.18e-08	3.18e-08	4.57484	3.18e-08	3.18e-08	3.18e-08	3.18e-08	0.405625	3.18e-08	3.18e-08	108.89	141.061	96.5584	3.18e-08	0.78337	3.18e-08
pos_11479	Folate	2289.04	2290.54	2380.24	3.18e-08	3.18e-08	3.18e-08	295.377	316.884	307.058	3.18e-08	3.18e-08	3.18e-08	679.411	724.231	664.991	0.00196709	3.18e-08	3.18e-08	1668.79	1639.95	1574.52	2.71694	3.18e-08	3.18e-08
pos_11480	PE(18_1(9Z)_0_0)	609.745	580.082	662.734	6287.35	6103.83	6461.9	1838.8	1851.2	1846.06	6502.09	6706.02	6764.21	1804.87	1786.41	1654.78	10293.1	10699.4	10229.6	378.978	399.118	385.1	3748.93	3840.78	3563.18
pos_11487	PC(14:0/0:0)	68.1915	69.8703	71.873	439.738	435.592	393.996	77.8821	66.4149	58.3392	289.701	339.063	293.068	15.2095	20.2079	23.6517	1084.23	973.126	895.044	24.5095	17.6828	17.1938	1570.9	1298.88	1335.31
pos_1157	5-Ethyl-2-methyloxazole	74.8349	75.9968	64.5461	23.1118	44.4812	65.4094	126.174	122.446	119.063	148.974	143.225	151.885	123.064	118.077	122.863	94.5066	90.1789	97.3047	119.448	116.131	127.609	144.868	143.315	154.263
pos_11572	Glutamyl-Glutamine	114.152	122.124	121.829	3.18e-08	3.18e-08	0.000129577	73.8922	77.8228	85.6165	1.4544	3.18e-08	0.0117003	196.01	205.604	193.81	0.399223	3.18e-08	0.851445	630.602	610.335	698.899	3.18e-08	1.47461	2.12197
pos_11592	LysoPC(18:3(6Z,9Z,12Z))	561.898	540.236	613.435	8774.19	9061.72	9284.66	2293.94	2270.4	2347.74	9207.92	9272.36	9455.4	2414.17	2348.91	2408.58	30487.7	31186.5	30593.2	632.643	629.843	625.089	6174.67	6285.62	6251.75
pos_11599	Benzenepropanenitrile	3.18e-08	3.18e-08	3.18e-08	3.18e-08	3.18e-08	3.18e-08	3.18e-08	0.663866	0.547026	3.18e-08	3.18e-08	3.18e-08	3.18e-08	2.87909	3.18e-08	3.18e-08	3.18e-08	3.18e-08	3.18e-08	3.18e-08	3.18e-08	3.18e-08	3.18e-08	3.18e-08
pos_11601	8-Hydroxy-2-methoxy-6-methyl-1,4-naphthoquinone	3.18e-08	3.18e-08	1.63408	3.18e-08	3.18e-08	3.18e-08	693.542	700.319	645.108	1.94232	3.18e-08	3.18e-08	3.18e-08	1.14561	3.18e-08	3.18e-08	3.18e-08	3.18e-08	3.18e-08	3.18e-08	3.18e-08	3.18e-08	3.18e-08	3.18e-08
pos_11604	Honyudisin	0.667645	3.18e-08	1.49369	3.18e-08	1.27733	0.369293	27.9087	36.2339	26.4721	0.399779	3.18e-08	3.18e-08	2740.04	2695.72	2786.62	3.18e-08	3.18e-08	3.18e-08	0.381304	1.04061	0.220426	3.18e-08	3.18e-08	3.18e-08
pos_11607	2-Ethyl-4-hydroxy-5-methyl-3(2H)-furanone	1.78837	0.154118	1.09176	0.649589	0.372895	1.35129	0.932928	1.33337	0.0462715	1.97009	0.485977	3.77706	24.3314	27.574	32.0136	1.38933	0.112689	0.0966525	0.760099	1.4184	0.491775	0.657633	2.3853	0.845681
pos_11608	o-Xylene	11.1626	15.6993	15.7996	33.2211	30.1437	33.0777	20.3106	28.1106	17.1	29.8552	36.3458	40.4151	56.0664	63.5482	54.8043	16.6543	31.1661	28.9832	14.9276	7.95352	11.7532	29.6726	28.9118	37.1945
pos_11609	R-(-)-Mandelic acid	110.567	98.8495	125.415	3.18e-08	3.18e-08	1.9538	24.9342	37.4992	18.0638	3.18e-08	3.18e-08	3.18e-08	189.991	176.562	201.161	12.8958	25.7382	16.6155	639.029	641.407	662.23	3.18e-08	3.18e-08	3.47004
pos_11615	1,6-Dihydroxy-5-methylcyclohexa-2,4-dienecarboxylate	8.97642	7.77154	8.66061	3.18e-08	3.18e-08	1.36855	2.9015	7.03666	4.10251	3.18e-08	3.18e-08	0.166372	6.23185	10.7099	11.1395	3.18e-08	3.18e-08	3.18e-08	27.3839	23.3074	28.9828	3.18e-08	0.125928	3.18e-08
pos_11617	5-Methylangelicin	3.18e-08	3.18e-08	3.18e-08	3.18e-08	3.18e-08	3.18e-08	94.6041	103.201	109.959	3.18e-08	3.18e-08	3.18e-08	87.7949	96.3458	88.0345	3.18e-08	3.18e-08	3.18e-08	3.18e-08	3.18e-08	3.18e-08	0.138004	3.18e-08	3.18e-08
pos_11619	Diphenyl carbonate	3.33238	0.925439	4.18762	10.2742	1.66822	12.7686	36.9436	40.2735	41.4799	14.0905	30.6204	29.0118	37.1509	36.4175	39.8127	4.50981	2.35321	4.22326	0.760475	0.657975	1.7359	6.34506	1.86709	4.09575
pos_11621	XANTHYLETIN	3.18e-08	1.43138	3.18e-08	1.22661	0.713432	2.39637	46.4228	20.9345	35.8168	3.18e-08	3.18e-08	1.78083	15.1238	16.1004	23.5506	2.20296	3.18e-08	1.16657	1.70852	1.42866	0.860256	3.18e-08	3.18e-08	0.0172278
pos_11624	7-[(6-Hydroxy-3,7-dimethyl-2,7-octadienyl)oxy]-2H-1-benzopyran-2-one	172.894	172.25	205.781	4.35525	2.77716	1.77924	313.521	347.685	358.989	239.696	265.495	333.511	2866.29	3074.48	3112.43	3.18e-08	2.2002	5.89698	236.501	253.168	265.006	3.18e-08	6.36582	1.05915
pos_11633	8-Prenyllepidissipyrone	3.18e-08	3.18e-08	3.18e-08	3.18e-08	3.18e-08	3.18e-08	415.822	98.6996	54.1929	3.18e-08	3.18e-08	3.18e-08	3.18e-08	3.18e-08	3.18e-08	3.18e-08	3.18e-08	3.18e-08	1.6706	3.18e-08	3.18e-08	3.18e-08	3.18e-08	3.18e-08
pos_11642	Coumarin	3.18e-08	3.18e-08	3.18e-08	3.18e-08	3.18e-08	3.18e-08	5.14563	3.18e-08	4.54193	3.18e-08	3.18e-08	3.18e-08	3.18e-08	3.18e-08	3.18e-08	3.18e-08	3.18e-08	3.18e-08	3.18e-08	3.18e-08	3.18e-08	3.18e-08	3.18e-08	3.18e-08
pos_11656	5-O-Methylchamanetin	55.6092	50.2374	54.4338	2.34141	4.2673	12.5563	31.9219	34.297	30.8428	32.3254	26.4861	25.0032	3.18e-08	3.18e-08	5.13136	0.361513	3.18e-08	3.18e-08	24.7179	62.6881	61.1223	3.18e-08	0.754245	6.88973
pos_11669	Rosmarinic Acid	495.991	555.304	584.987	3.18e-08	3.18e-08	3.18e-08	19.2088	16.7398	26.4914	0.014319	3.18e-08	0.528074	136.163	128.168	131.734	3.18e-08	1.08388	3.18e-08	755.209	745.237	830.476	3.18e-08	3.18e-08	1.58591
pos_11670	Artemetin	66685.4	64696.4	70070	1134.17	1219.46	1339.98	5025.19	5211.94	5308.35	138.21	175.998	183.076	19794.3	19246	19510.1	272.838	291.613	318.453	80553.6	81981.6	79581.5	1871.21	2068.7	2041.84
pos_11687	5-De-O-methyltoddanol	4.0525	18.3335	5.41999	27.3826	11.9064	42.1752	1657.73	1692.96	1662.2	0.0882751	2.41982	3.18e-08	8.26362	7.64746	9.68608	7.38411	6.68252	11.3449	2.38377	1.28253	0.0731107	34.7841	26.2703	16.2731
pos_11699	3-Phenylpropanal	120.381	152.892	114.227	282.333	254.461	289.714	116.232	111.777	122.391	115.561	124.175	87.0762	101.536	122.387	101.854	125.149	135.504	111.893	82.6817	81.3821	70.1308	252.191	209.086	173.85
pos_11710	PE(19:1(9Z)/0:0)	283.055	276.86	328.402	8981.73	9256.93	9395	405.002	457.385	520.328	7120.88	7172.62	7500.5	243.615	238.554	226.548	27401.2	28399	27278.1	382.832	435.103	413.019	20310.6	20469.8	20311.9
pos_11742	Stemonone	183.889	188.948	222.924	3.18e-08	3.18e-08	3.18e-08	1.22662	3.56516	1.64877	3.18e-08	3.18e-08	3.18e-08	53.1449	53.2667	51.9421	3.18e-08	2.25975	3.18e-08	283.605	281.166	312.347	1.00606	3.18e-08	3.18e-08
pos_11743	3'-Hydroxy-5,6,7,8,4',5'-hexamethoxyflavone	61841.4	59525.5	64390.4	296.388	313.118	352.615	2680.01	2800.33	2868.62	28.8941	40.8105	31.9414	16562.2	16619.6	16541.5	55.0998	61.7779	61.9883	79583.2	80971.9	80022.8	360.045	385.264	397.141
pos_11748	Cys Asp Gly Met	114.229	96.9361	133.443	3.18e-08	3.18e-08	3.18e-08	2.75349	3.43957	4.97919	3.18e-08	3.18e-08	3.18e-08	41.3939	42.1134	63.7048	3.18e-08	3.18e-08	3.18e-08	283.906	297.383	300.596	3.18e-08	3.18e-08	3.18e-08
pos_11762	N-Carbamylglutamate	13.7436	12.7371	10.7979	3.18e-08	3.18e-08	0.1012	325.72	298.257	303.128	3.18e-08	3.18e-08	0.153626	0.712647	1.90811	2.89013	3.18e-08	0.0286207	0.843223	30.3807	30.1435	31.8924	0.00250261	3.18e-08	3.18e-08
pos_11764	Trioxsalen	1.66424	3.87028	1.22152	5.41198	5.26425	2.67024	639.271	637.353	606.655	10.8792	3.96639	5.7824	0.966079	2.65863	1.0259	2.08479	3.65496	3.807	2.083	3.10078	3.56138	1.57067	3.23859	4.31022
pos_11765	Osthol	3.08652	10.4349	12.0339	3.18e-08	3.18e-08	3.18e-08	23513.5	25027.3	25444.4	649.714	673.719	737.08	5.50704	17.278	16.1908	37.2896	43.7022	54.3235	9.96898	11.2792	10.4338	46.1199	62.4445	45.8514
pos_11778	Cysteinyl-Asparagine	51.9378	71.5607	42.1084	198.29	120.033	193.975	13.1375	11.4454	24.9636	3.18e-08	3.1506	3.18e-08	51.9864	63.0456	49.224	43.0354	61.4195	30.8437	17.2754	20.1495	15.7613	139.832	120.388	77.5432
pos_11782	Decursinol	3.18e-08	2.58364	0.0869767	3.18e-08	3.18e-08	3.18e-08	5330.7	5590.88	5573.28	8.14182	5.26257	9.27899	1.58864	3.18e-08	1.4584	3.18e-08	0.0957902	3.18e-08	1.76485	0.616147	1.3108	1.70975	0.317374	1.77257
pos_11785	Ala Cys Trp Gln	3.18e-08	3.18e-08	3.18e-08	3.18e-08	3.18e-08	0.0156212	22502.6	22909.7	23347.8	3.18e-08	3.18e-08	3.18e-08	3.18e-08	3.18e-08	3.18e-08	1.74371	4.91802	7.16887	3.18e-08	3.18e-08	3.18e-08	3.18e-08	2.31973	2.29925
pos_11794	16:4(6,9,12,15)	628.258	633.903	572.731	1835.59	1685.09	1645.33	755.539	652.772	639.831	1710.23	1615.83	1636.35	686.141	683.983	616.278	1202.09	1134.47	1096.8	378.645	348.909	382.277	1309.4	1378.4	1246.8
pos_11822	Aspartyl-Arginine	39.742	6.32059	5.058	13.9216	46.0637	32.2139	35.5816	24.3849	22.6671	22.3439	69.0484	48.55	3.18e-08	4.33098	5.12038	111.378	134.298	139.148	3.18e-08	3.18e-08	3.18e-08	37.9318	43.8598	37.9
pos_11823	PC(14:0/O-1:0)	100.934	120.856	115.962	1069.06	1199.32	1190.8	382.28	393.34	405.773	1636.9	1600.38	1615.55	63.8626	50.3387	60.6128	4736.99	5238.86	4966.74	49.3276	51.5427	40.439	4828.73	5127.53	4773.16
pos_11824	1-Linoleoylglycerophosphocholine	5633.64	6092.31	6450.35	12118.3	12511.5	13014.4	10197.8	10819	10636.5	24864.6	24930.4	25955.1	7643.53	7883.61	7737.6	33367.9	35117.8	34611.2	3250.21	3393.58	3298.33	14615	15462.7	14948.3
pos_11834	3',4'-(Methylenedioxy)acetophenone	356.228	396.764	338.66	884.579	851.331	868.096	466.302	459.193	436.118	908.271	924.735	947.211	302.789	336.114	288.865	718.408	652.647	615.538	188.252	168.271	178.012	778.577	838.763	707.039
pos_11867	N,N-Dimethylsphingosine	46.7261	36.7151	25.7026	570.842	541.956	528.616	51.0647	50.5011	47.8029	489.596	585.921	513.55	74.556	59.8764	52.305	343.19	355.116	398.164	14.1796	19.759	13.0225	274.887	230.804	294.431
pos_11874	1-Naphthol	3.18e-08	3.18e-08	3.18e-08	3.18e-08	3.18e-08	3.18e-08	0.786854	3.18e-08	3.18e-08	3.18e-08	3.18e-08	3.18e-08	3.18e-08	1.10554	0.772921	3.18e-08	3.18e-08	3.18e-08	47.1362	28.4664	36.3954	3.18e-08	3.18e-08	3.18e-08
pos_11880	LysoPE(18:2(9Z,12Z)/0:0)	4966.38	5063.06	5283.43	9845.25	9983.89	10180.4	10460.8	10562.3	10411.1	16091.2	16112.8	16079.4	5159.73	5175.01	4914.76	44095.5	45609.5	42303.2	2108.92	2140.38	1917.92	52655.5	53799.1	50361.6
pos_11882	6-Fluorocyclohexadiene-cis,cis-1,2-diol-1-carboxylate	3.18e-08	3.18e-08	3.18e-08	3.18e-08	3.18e-08	3.18e-08	347.843	326.472	347.537	3.18e-08	3.18e-08	3.18e-08	3.18e-08	3.18e-08	3.18e-08	3.18e-08	3.18e-08	3.18e-08	3.18e-08	3.18e-08	3.18e-08	3.18e-08	3.18e-08	3.18e-08
pos_11897	Eicosanoyl-EA	3513.67	3822.22	3006.17	13415	11638.7	11888.3	3956.84	3767.22	3532.73	9605.96	14063.8	11390.3	4231.36	4000.64	3724.17	9576.92	10036.2	9725.64	2200.3	1805.08	2184.75	10950.7	9123.91	8176.43
pos_11902	Palmitic amide	172.599	198.333	163.296	414.326	403.495	429.766	234.853	262.263	219.814	396.868	385.605	338.163	219.038	264.227	240.952	369.592	414.994	398.817	162.545	129.566	141.63	378.313	346.648	335.523
pos_11921	4,4'-Diaminodiphenyl ether	3.18e-08	3.18e-08	3.18e-08	2.32308	3.18e-08	1.84798	0.355926	0.0327684	0.0706263	2.79112	2.03187	1.9455	3.18e-08	3.18e-08	3.18e-08	3.18e-08	3.18e-08	3.18e-08	301.813	294.029	237.114	3.18e-08	3.2597	3.18e-08
pos_1193	Jasmonic acid	340.276	383.08	356.039	488.668	539.986	552.609	357.192	395.386	357.236	701.692	743.965	675.374	478.55	517.712	481.331	690.489	695.436	689.679	418.226	410.892	430.872	748.54	844.637	845.793
pos_11933	Teresantalol	32.6204	23.1955	31.7317	2.39133	4.88179	0.63757	1817.6	1925.98	1926.55	0.933458	11.8902	3.5147	46.9934	50.3905	47.1791	2.17885	7.68371	1.24107	25.3522	28.0542	20.5831	0.198063	6.88244	5.27508
pos_11939	EPOXYBERGAMOTTIN	124.214	141.352	124.126	44.3162	28.6255	30.8409	13336.9	14293.6	14657.3	2.27138	6.03205	7.82949	747.184	760.749	777.877	12.216	37.873	25.5491	137.167	167.432	145.073	25.7913	17.3243	18.7031
pos_11948	Dictagymnin	357.198	372.523	335.107	899.192	902.749	754.536	321.475	284.751	259.005	945.442	935.205	906.391	460.439	454.562	386.373	744.721	667.22	583.276	273.193	242.886	233.503	784.388	777.446	622.547
pos_11958	2,6-Dimethyl-8-hydroxy-2E,6E-octadienal	45.4158	21.4369	13.9034	3.18e-08	3.0896	3.18e-08	3.18e-08	3.18e-08	7.11816	6.72857	2.36699	1.38729	13.2177	16.3087	11.4	3.18e-08	3.18e-08	2.40036	31.1861	25.5378	17.5993	6.4192	2.72767	2.79668
pos_11978	Muramic acid	156.734	174	166.209	410.474	373.479	383.916	179.969	190.084	180.121	369.012	320.672	330.618	233.153	208.901	207.69	251.537	260.071	273.875	115.307	107.961	112.524	389.146	396.184	406.774
pos_11981	D-erythro-Sphingosine C-15	1131.6	1546.28	1232.2	2852.72	2481.5	2795.01	1422.46	1271.22	1114.29	2700.21	2833.19	2930.97	1242.84	1270.74	1066.85	2161.2	1974.95	4072.12	738.691	683.574	774.014	2917.94	2567.56	2075.84
pos_11990	PI(18:2(9Z,12Z)/0:0)	834.387	963.083	975.162	37.2691	42.171	37.2469	952.343	1113.13	1099.27	175.735	146.894	150.181	3432	3486.93	3506.78	1293.6	1400.68	1397.82	2571.32	2595.42	2526.36	572.643	638.619	569.503
pos_11991	Limonene-1,2-epoxide	3.18e-08	3.18e-08	3.18e-08	3.18e-08	3.18e-08	3.18e-08	58.2966	71.1303	55.3595	134.755	177.389	136.795	3.18e-08	3.18e-08	3.18e-08	3.18e-08	3.18e-08	3.18e-08	3.18e-08	3.18e-08	3.18e-08	3.18e-08	3.18e-08	3.18e-08
pos_11999	3-Methyl-2-phenylbutanal	48.878	28.4454	72.9954	2.28438	0.854511	6.95062	88.1051	28.9283	31.9054	8.67307	1.05249	5.57989	111.837	131.368	119.756	2.30087	2.23395	0.632692	18.8242	14.51	8.8917	1.51008	6.49705	1.50735
pos_12002	capsidiol	1168.15	853.46	1984.75	200.992	194.415	206.746	2688.88	1020.4	1231.36	270.23	228.914	251.617	3054.22	3502.54	3175.74	151.206	207.05	180.138	110.389	123.199	133.643	195.397	189.841	188.32
pos_12005	4-Oxoisotretinoin	373.897	325.294	340.405	90.6652	59.68	77.5778	139.554	163.088	125.873	78.617	61.8968	89.938	742.584	705.082	667.1	37.6585	36.9644	42.0036	618.086	606.457	530.51	123.375	128.864	115.548
pos_12016	6-Hydroxyangelicin	0.375056	5.04e-05	0.151037	0.278357	3.18e-08	0.0491911	1773.4	1786.95	1733.03	854.519	771.487	778.054	3.18e-08	0.0026574	0.0983264	0.0398426	0.227697	0.061171	0.0339563	0.0492339	0.128612	0.0357014	0.558702	0.244262
pos_12020	Asp Gly Ala Asn	3.18e-08	3.87674	3.64723	3.18e-08	2.07215	3.18e-08	3.01993	3.18e-08	3.12856	8.91356	1.90984	4.97019	3.18e-08	5.16715	3.08833	3.18e-08	3.18e-08	3.18e-08	281.618	268.72	229.968	3.18e-08	0.0117628	3.18e-08
pos_12032	Scytalone	4.40868	6.19741	4.60277	6.63699	16.339	26.9546	325.43	349.342	425.286	21.5712	14.7679	21.8864	8.46881	0.552228	3.75751	7.72272	12.4736	12.0498	2.91923	4.16702	3.51116	3.74545	9.55074	12.3335
pos_12035	1-Hydro-1,1a-dihydroxy-9-fluorenone	5.89208	2.16472	2.46252	3.26825	15.3501	8.27185	399.661	359.744	293.105	32.407	53.6177	45.9467	6.03595	0.947646	2.6661	0.903766	2.6657	7.1651	0.616211	1.65325	1.14316	17.457	16.0097	10.6803
pos_12036	3'-Geranyl-3,4,2',4'-tetrahydroxy-6'-methoxydihydrochalcone	3.18e-08	5.65155	3.18e-08	3.18e-08	3.18e-08	3.18e-08	3.18e-08	3.18e-08	3.18e-08	3.18e-08	3.18e-08	3.18e-08	3.18e-08	3.18e-08	3.18e-08	4147.03	3.18e-08	3.18e-08	3.18e-08	3.18e-08	3.18e-08	3.18e-08	3.18e-08	3.18e-08
pos_12041	Pitrazepin	155.909	157.752	184.411	2.89192	2.41887	1.86813	3.18e-08	3.18e-08	3.18e-08	3.18e-08	3.59908	4.11281	96.6844	88.8705	92.289	3.18e-08	3.18e-08	3.18e-08	336.922	391.242	322.748	3.18e-08	2.36617	1.98505
pos_12046	1-Oxo-1H-2-benzopyran-3-carboxaldehyde	3.18e-08	3.18e-08	3.18e-08	3.18e-08	3.18e-08	3.18e-08	573.994	551.968	569.291	3.85012	9.60265	5.21507	3.18e-08	3.18e-08	3.18e-08	3.18e-08	3.18e-08	3.18e-08	3.18e-08	0.238784	3.18e-08	3.18e-08	3.18e-08	3.18e-08
pos_12063	Elaidamide	181.336	168.713	208.857	186.395	228.517	250.079	277.721	260.958	280.659	240.528	262.805	301.397	93.7266	111.306	107.469	817.52	861.35	820.378	51.706	47.8978	50.044	1691.97	1869.51	1754.87
pos_12071	PE(16:0/0:0)	16942.7	16677.5	18181.4	23187.8	24021.8	24542.7	34280.9	34832.2	34483	36258.7	36723.9	38002.1	14580.6	14590.7	14176.6	108891	111340	105083	5406.44	5715.45	5483.04	232440	238084	226456
pos_12097	Valyl-Tryptophan	1.73606	3.18e-08	2.33569	13.3186	17.3688	27.1371	16.718	27.5363	7.78587	23.4354	44.1572	10.8128	1.88334	1.62856	3.18e-08	224.591	396.982	203.635	3.26474	2.88531	3.18e-08	277.325	330.512	153.006
pos_12099	Ranitidine	10.0102	13.071	28.5509	146.893	128.307	159.333	20.7357	29.201	28.6008	127.807	161.368	153.618	11.5792	10.7698	0.150591	556.458	730.668	512.65	0.429383	1.28958	3.29507	356.987	602.71	417.608
pos_12103	PC(16:0/0:0)[U] / PC(16:0/0:0)[rac]	28577.2	29017.2	31064.6	106766	113876	115934	36888.7	37563.3	37441.7	113292	113554	116023	19866.8	19701.2	19209.8	348142	355905	348341	11745.4	12017.8	11358.3	301993	309434	297838
pos_12106	Cholesterol 3-sulfate	18.1846	3.18e-08	29.6888	99.5441	158.215	181.372	3.18e-08	8.48115	25.4926	16.4923	79.0889	43.6387	3.18e-08	3.18e-08	3.18e-08	570.542	525.313	644.434	0.060156	3.18e-08	2.9893	593.765	567.85	584.883
pos_12118	Glycidyl oleate	1551.78	1636.91	1684.94	4629.11	4958.04	4931.52	2953.4	3102.92	3094.25	967.879	1050.7	1031.01	404.068	411.626	411.683	10554	10953.5	10383.5	468.977	467.426	421.62	12796.3	12370.5	11935.4
pos_12119	PE(18:1(9Z)/0:0)	2939.97	3073.06	3181.74	10324.4	10649.2	10931.3	6618.1	6811.06	6736.31	1761.28	1791.41	1822.86	770.64	766.439	804.993	24636.9	25180.5	24272.9	696.629	730.362	697.164	28590.4	28850.4	27986
pos_12121	Pinolenic Acid	1539.82	1539.54	1594.28	334.22	346.99	337.374	543.844	500.73	543.87	204.986	190.362	245.63	1912.6	1824.56	1848.95	199.018	234.097	230.563	2341.56	2415.87	2132.87	442.992	438.454	448.405
pos_12126	Ectocarpen	3.18e-08	0.00389871	0.888184	0.00247836	3.18e-08	0.166514	0.0175366	3.18e-08	0.0848403	3.18e-08	3.18e-08	3.18e-08	232.464	184.445	150.867	3.18e-08	3.18e-08	3.18e-08	1.51025	3.26284	1.86152	0.385532	0.210594	3.18e-08
pos_12127	Kessane	17.7472	18.4721	23.9483	0.651312	0.972304	0.777506	0.522261	1.41157	0.292612	3.04527	0.0178903	0.364448	797.53	819.08	817.534	0.331298	0.47613	0.168424	34.2755	31.7344	24.3397	0.711164	0.207241	0.358159
pos_12153	Bergapten	3.18e-08	1.19836	4.46e-06	0.380223	3.5725	2.71996	2259.84	2456.4	2279.68	1185.2	1146.74	1109.07	3.18e-08	3.18e-08	3.18e-08	0.284823	3.18e-08	3.18e-08	0.0352034	0.167572	0.0347289	2.1374	3.18e-08	3.18e-08
pos_12154	Behenic acid	3805.43	3600.95	3106.2	17856	15568.6	15302.2	3283.97	3094.14	2932.33	15638	19155	17260.9	4981.11	4821.78	4413.86	13311.9	13412.7	13893.1	2088.73	1772.86	1950.58	11886.9	11122.5	10029.3
pos_12163	2-Fluorocyclohexadiene-cis,cis-1,2-diol-1-carboxylate	3.18e-08	3.18e-08	3.18e-08	3.18e-08	3.18e-08	3.18e-08	221.67	233.963	188.331	3.18e-08	3.18e-08	3.18e-08	3.18e-08	3.18e-08	3.18e-08	3.18e-08	3.18e-08	3.18e-08	0.70337	3.18e-08	3.18e-08	3.18e-08	3.18e-08	3.18e-08
pos_12167	EUGENYL BENZOATE	32.6711	35.4421	39.825	21.4918	10.745	21.7602	487.755	475.761	462.758	80.4965	77.0347	82.2956	23.9003	16.867	18.5368	121.228	112.671	107.307	15.2866	20.0484	11.9692	124.97	133.941	127.116
pos_12170	CPA(18:1(11Z)/0:0)	3.18e-08	178.36	3.18e-08	158.676	1223.23	178.995	3.18e-08	18.8628	83.989	84.8429	224.271	224.911	3.18e-08	3.18e-08	3.18e-08	1381.48	1431.03	1033.21	0.897211	3.18e-08	3.18e-08	3170.21	1418.27	1361.65
pos_12178	3',4'-Dihydroxy-7-methoxyflavan	8.60801	7.12137	9.32329	0.0135337	3.23977	11.8937	1033.74	1073.64	1049.06	176.755	183.623	181.033	3.66538	1.30615	6.50707	5.51275	0.640497	9.13386	1.82133	1.57753	3.95976	1.06506	1.08589	8.86153
pos_12188	3-Hydroxyestra-1,3,5(10)-trien-16-one	861.741	853.942	860.813	1890.19	1711.04	1703.11	656.425	604.707	568.676	1876.44	1870.78	1895.06	845.487	841.77	793.427	1443.47	1280.03	1194.4	591.42	588.275	545.749	1543.64	1531.57	1416.35
pos_12201	6-Methoxyhomopterocarpin	38.8927	19.8295	22.8525	0.0198122	3.18e-08	3.18e-08	3.18e-08	3.18e-08	3.18e-08	3.18e-08	3.18e-08	3.18e-08	1.60055	0.0312834	2.84583	3.18e-08	0.168159	2.70545	156.808	137.999	102.763	3.18e-08	3.18e-08	3.18e-08
pos_12207	Aspartyl-Threonine	0.688251	3.18e-08	3.18e-08	0.114965	1.17331	1.13046	163.385	126.382	148.979	53.0936	52.3273	57.3474	3.18e-08	3.18e-08	3.18e-08	3.18e-08	2.80492	3.18e-08	0.878724	0.106784	0.132832	0.232142	0.99606	1.86569
pos_12209	Parthenin	3.37079	2.63638	0.815055	0.350765	3.18e-08	0.609171	810.534	820.158	800.684	48.6876	60.8797	57.6422	3.18e-08	2.31784	0.617081	3.18e-08	3.18e-08	1.30554	0.943328	0.855335	0.645304	2.84352	3.18e-08	2.60421
pos_12223	Phosphocholine	23.8295	16.9532	13.1739	187.688	227.596	193.186	30.5574	24.7517	27.9611	74.2168	103.652	105.49	0.368238	4.61964	1.31722	498.857	540.69	556.554	3.28127	1.87606	4.92935	244.087	221.273	268.528
pos_12225	2,3-bis (4-Hydroxyphenyl) Propionitrile	5.63498	2.38535	11.3814	154.258	190.782	196.267	2.49211	3.18e-08	4.25736	77.8169	82.9225	63.8893	3.18e-08	3.18e-08	3.18e-08	503.828	540.637	402.392	1.57614	3.18e-08	3.18e-08	229.445	253.745	175.271
pos_12230	Choline	13.6025	23.7616	12.2387	126.578	135.43	125.418	11.281	7.54846	1.86434	37.7404	47.5368	49.1882	3.18e-08	3.18e-08	3.48723	441.878	431.525	406.227	1.34174	1.27984	1.84942	192.52	142.781	174.627
pos_12237	PC(18:1(9Z)/0:0)[U] / PC(18:1(9Z)/0:0)[rac]	38063.7	39214.8	41979.1	291882	299373	304455	40801.5	41333.1	41855.1	121413	123207	124222	12925.3	13181.2	13306.3	785908	817773	783284	14055.7	14554.2	14229.4	339497	346901	338947
pos_12251	2-Ethyltoluene	46.375	32.7804	61.2982	3.18e-08	3.6283	1.71346	2.64523	1.37985	4.90869	1.94942	1.47181	2.11758	32.5518	34.101	35.0729	1.24575	3.18e-08	3.18e-08	74.4047	73.0531	73.9821	1.74386	3.18e-08	3.18e-08
pos_12252	n-Butylbenzene	69.1566	75.0731	89.8578	2.96697	3.18e-08	3.18e-08	24.7498	24.5262	30.7044	3.18e-08	0.956283	2.3068	77.3592	85.0304	78.8012	3.18e-08	0.0431017	3.18e-08	137.707	130.978	126.118	4.72208	2.55107	3.18e-08
pos_12254	13(S)-HOTrE	6801.5	6671.18	7230.94	717.635	714.866	687.912	1303.98	1365.49	1320.24	705.002	762.996	790.958	4966.28	5141.99	4968.52	632.446	631.441	583.053	11717	12058.1	11068.7	1254.94	1368.21	1277.27
pos_12264	3β-HYDROXYDEOXODIHYDRODEOXYGEDUNIN	5.59732	8.89511	9.57864	20.5597	35.3088	15.7181	740.106	785.239	743.815	54.2831	82.9624	78.9842	2.81959	6.64587	1.15394	85.1619	81.9426	58.0438	5.37616	3.49955	4.66664	150.903	147.226	149.71
pos_12291	SAPPANONE A DIMETHYL ETHER	15.0538	14.8484	24.592	3.18e-08	3.18e-08	3.18e-08	0.882226	4.9088	6.17312	3.18e-08	3.18e-08	3.18e-08	29.0725	37.0678	32.7822	3.18e-08	3.18e-08	3.18e-08	214.573	204.162	194.895	3.18e-08	3.18e-08	3.18e-08
pos_12293	1-O-Palmitoyl-2-O-acetyl-sn-glycero-3-phosphorylcholine	344.02	389.887	118.27	3.18e-08	3.18e-08	18.9518	96.5028	51.0259	16.0224	236.438	35.2039	9.27818	35.3108	3.18e-08	36.3179	2375.7	957.817	742.466	455.279	105.073	137.053	1084	550.698	513.376
pos_12305	alpha-curcumene	107.619	61.3486	172.214	33.0637	25.7394	48.0636	3.81273	1.37942	4.35587	20.5555	18.1914	32.6472	187.756	201.428	183.723	26.1723	23.3728	31.4414	226.165	208.313	184.203	32.7889	41.0553	25.6731
pos_12323	allo-Aromadendrene	44.7689	32.5043	172.175	3.18e-08	3.18e-08	3.18e-08	3.18e-08	3.18e-08	3.18e-08	3.18e-08	3.18e-08	1.19025	11.4277	22.2746	17.5822	3.18e-08	3.18e-08	3.18e-08	161.186	157.482	154.39	3.18e-08	3.18e-08	3.18e-08
pos_12326	Thymidine	3.18e-08	3.18e-08	3.18e-08	3.18e-08	3.18e-08	3.18e-08	116.569	153.306	148.492	90.4829	37.7836	69.5647	3.18e-08	3.18e-08	3.18e-08	3.18e-08	3.18e-08	3.18e-08	3.18e-08	3.18e-08	3.18e-08	3.18e-08	3.18e-08	3.18e-08
pos_12329	Arginyl-Serine	78.7052	82.1222	73.3195	201.44	184.438	162.59	93.482	81.2336	90.518	219.192	219.805	216.726	77.9816	91.2398	70.3303	140.329	140.384	141.626	59.3939	49.3472	45.3596	195.897	194.065	126.713
pos_12358	5-O-Methylvisamminol	0.38936	0.000184499	3.33803	8.28155	3.18e-08	2.02834	2909.39	2971.85	2767.6	160.832	175.072	174.773	0.318679	0.179183	0.183365	4.90899	22.4718	17.8	1.08699	1.20252	0.554173	6.34344	1.81205	3.61904
pos_12365	2-Phenylethyl 3-methyl-2-butenoate	273.081	252.158	268.499	49.1449	45.0908	55.4377	68.5109	73.4662	66.4674	29.6044	30.0621	64.4967	18.5786	21.7099	23.3201	40.1989	25.6724	37.4484	9.61248	13.7439	9.39478	45.27	47.3747	42.7826
pos_12367	1-heptadecanoyl-sn-glycero-3-phosphocholine	522.425	533.305	548.152	1603	1656.88	1763.53	909.011	922.81	932.812	2047.72	2015.85	2093.57	417.637	379.803	399.417	8754.9	9184.19	8762.38	143.189	146.969	141.606	4640.45	4799.45	4588.88
pos_12370	YM-53601	17.9917	12.3676	20.4445	5.96872	3.37949	0.0015886	78.0991	110.198	87.3866	19.216	10.3206	23.8373	30.1784	39.0514	31.9069	7.76902	0.00626186	3.18e-08	18.9651	15.7296	12.3993	3.18e-08	3.18e-08	3.18e-08
pos_12375	PS(18:1(9Z)/0:0)	252.792	248.195	251.197	125.059	77.8445	127.231	82.5988	107.183	106.489	123.501	91.9268	92.4299	6.26994	13.6518	35.9768	721.177	822.552	816.524	87.8964	102.051	112.806	1249.56	1323.78	1276.92
pos_12404	PI(16:0/0:0)	66.2315	42.9731	104.823	3.18e-08	3.18e-08	3.18e-08	260.527	191.003	209.54	3.18e-08	8.14167	18.5112	311.94	267.051	269.008	420.491	439.447	377.342	175.24	221.344	183.689	305.666	486.117	343.88
pos_12406	Glycylalanylprolylmethionylphenylalanylvalinamide	1.90987	3.18e-08	3.18e-08	3.18e-08	3.18e-08	2.69718	86.0459	66.2902	101.256	13.4987	51.4388	49.8435	2.84545	3.18e-08	3.18e-08	26.6228	23.3088	38.7448	10.2099	8.13802	5.86616	3.18e-08	7.67935	3.18e-08
pos_12418	1,2-Benzenedicarboxylic acid	3327.05	3623.3	3106.05	8962.05	8355.57	7953.27	3756.4	3762.84	3559.66	9203.88	9086.93	8500.02	3670.13	3691.05	3232.99	6626.78	6140.4	5712.34	2192.12	2042.18	2044.09	7807.77	7436.26	6767.25
pos_12421	Anofinic acid	2933.62	3030.14	2864.79	7658.58	7228.23	7134.48	3375.61	3435.2	3373.21	7895.34	7798.15	7654.97	3160	3290.61	2983.97	5768.04	5650.3	5267.34	1847.68	1855.98	1819.57	6528.27	6817.13	6118.27
pos_12422	Azacitidine	110.002	96.4448	129.336	379.508	308.479	341.649	152.007	138.124	156.184	336.869	369.146	395.011	116.629	119.993	104.969	239.306	272.938	237.292	50.3273	67.5584	65.3512	221.776	309.013	229.341
pos_12424	Phthalic acid Mono-2-ethylhexyl Ester	6288.86	6498.52	5760.57	17928.1	16486.5	16246	7646.76	7364.19	6879.21	19419.9	18377.6	16840.9	7443.99	6879.42	6349.49	13193.3	12188.5	11286.3	3852.41	3590.68	3526.45	14671.8	13988	12653.1
pos_12464	8Z,10E,12Z-octadecatrienoic acid	183.208	221.768	211.972	161.012	143.541	135.691	211.549	230.155	220.995	127.726	164.567	156.024	287.712	304.226	294.229	161.482	179.948	171.076	194.322	205.122	183.942	269.726	263.91	264.161
pos_12473	Apigenin 5,7-dimethyl ether 4'-galactoside	12.8291	11.6344	11.8937	3.18e-08	3.18e-08	3.18e-08	4.36559	8.6941	10.7647	3.18e-08	3.18e-08	3.18e-08	23.1568	18.4931	20.9099	3.18e-08	3.18e-08	3.18e-08	882.206	924.398	871.809	3.18e-08	3.18e-08	3.18e-08
pos_12496	LPA(18:2(9Z,12Z)/0:0)	1595.01	3430.82	1890.25	1005.71	908.348	1134.27	2103.31	2255.94	2223.95	938.661	1148.55	1099.93	7413.38	8002.09	7711.36	1573.47	1426.98	1393.16	3184.32	3550.11	3167.02	1204.37	1381.18	1171.51
pos_12507	Oblongolide	436.052	438.988	454.561	119.749	123.488	122.667	176.566	185.378	150.4	130.183	125.44	133.787	428.43	488.666	414.087	168.07	87.9671	100.021	278.664	306.219	294.506	152.731	132.313	129.861
pos_12516	PE(18:0/0:0)	406.316	397.137	452.376	543.555	455.578	460.182	802.879	779.237	893.778	697.976	606.214	678.838	426.69	449.541	401.78	2146.24	2150.65	2069.56	146.522	155.611	134.93	6455.26	6961.58	6704.38
pos_12523	MG(18:1(9Z)/0:0/0:0)[rac]	224.441	206.465	245.556	207.322	197.877	163.582	140.995	118.493	142.94	3.18e-08	3.18e-08	3.18e-08	73.989	76.6383	75.7137	761.229	840.882	849.149	129.609	135.203	137.102	736.344	793.859	796.201
pos_12540	6-pentadecyl Salicylic Acid	2783.72	3443.96	3552.01	1066.27	1144.85	1204.15	343.817	403.669	412.168	446.495	452.078	425.429	2405.88	2488.35	2262.32	488.434	484.511	439.719	1198.33	1281.41	1155.42	1135.72	1160.57	1092.09
pos_12552	7,8-(2,2-Dimethylpyrano)-3,4'-dihydroxy-5-methoxyflavan	3.18e-08	7.56816	4.77078	11.9341	42.3765	3.18e-08	836.715	607.502	549.72	491.537	472.562	345.929	0.201076	3.18e-08	3.18e-08	3.18e-08	3.18e-08	29.1281	3.18e-08	3.18e-08	3.18e-08	3.18e-08	14.6257	3.18e-08
pos_12566	Trp Trp Met Asp	3.18e-08	3.18e-08	3.18e-08	3.18e-08	3.18e-08	3.18e-08	3465.09	3772.11	3540.47	1296.6	1392.92	1479.79	3.18e-08	3.18e-08	3.18e-08	3.18e-08	3.18e-08	3.18e-08	3.18e-08	3.18e-08	0.0297149	3.18e-08	3.18e-08	3.18e-08
pos_12571	Benzaldehyde	5.8809	8.11398	7.81157	13.1133	13.1136	16.6515	7.51011	9.99016	8.20624	17.1199	20.0354	18.1141	119.39	119.27	121.581	10.6908	11.3285	12.0228	5.92081	5.1433	4.42944	14.8881	17.2413	13.9852
pos_12576	3 Hydroxycoumarin	14.4179	20.2803	25.053	5.78697	16.7648	15.2819	8.55133	8.96623	6.20871	4.15941	11.3415	19.9825	5051.53	5171	5076.95	21.7312	28.4102	23.6687	13.9607	14.4039	14.1089	11.0832	15.0924	13.4431
pos_12580	Mycosinol	0.527704	1.71799	2.98848	0.134314	0.269009	0.271679	12.4173	24.3975	24.7692	2.55228	4.1381	2.8719	33.6853	37.7712	31.8528	1.06557	0.335426	1.65616	0.830085	1.48809	0.548845	2.98769	2.44213	0.815684
pos_12582	Demethylsuberosin	3.18e-08	3.18e-08	3.18e-08	1.17526	0.127959	0.675988	4.68628	4.7896	8.89078	1.87024	3.85204	2.99398	15.6043	18.8031	16.1551	3.18e-08	3.18e-08	3.18e-08	3.18e-08	3.18e-08	0.403868	3.18e-08	1.59783	3.18e-08
pos_12584	Auraptene	3.49061	3.18896	3.102	8.98983	8.26906	4.31507	3.46184	6.95001	1.28584	5.11139	4.4301	6.16475	443.844	474.148	448.701	1.27327	8.99003	3.89898	4.11488	3.75638	5.01384	6.57141	3.14145	6.63314
pos_12590	Phe Met Trp Asn	3.18e-08	3.18e-08	3.18e-08	3.18e-08	3.18e-08	3.18e-08	12.1814	50.928	47.1036	3.18e-08	3.18e-08	3.18e-08	3.18e-08	3.18e-08	3.18e-08	1.85002	3.18e-08	3.18e-08	3.18e-08	3.18e-08	3.18e-08	3.18e-08	3.18e-08	3.18e-08
pos_12600	Auriculoside	1304.23	1264.84	1163.03	999.87	829.655	931.172	413.443	388.207	436.255	766.009	763.675	857.202	425.461	383.08	415.268	607.111	543.463	802.893	152.019	133.32	151.204	583.678	758.905	563.249
pos_12610	OSTHOL	3.18e-08	3.18e-08	3.18e-08	3.18e-08	3.18e-08	3.18e-08	1877.97	1839.54	1770.23	203.311	199.523	191.738	3.18e-08	3.18e-08	3.18e-08	3.18e-08	3.18e-08	3.18e-08	3.18e-08	3.18e-08	3.18e-08	3.18e-08	3.18e-08	3.18e-08
pos_12614	Poinsettifolin A	3.18e-08	3.18e-08	3.18e-08	3.18e-08	3.18e-08	3.18e-08	5977.87	5964.49	5816.96	617.329	624.781	661.352	3.18e-08	3.18e-08	3.18e-08	3.18e-08	3.18e-08	3.18e-08	3.18e-08	3.18e-08	3.18e-08	3.18e-08	3.18e-08	3.18e-08
pos_12622	5'-Deoxyadenosine	159.471	134.181	134.774	379.678	396.754	350.963	144.319	148.205	154.829	423.695	432.63	430.592	165.516	135.408	161.277	312.73	300.729	300.732	89.519	96.3989	91.5242	361.352	335.068	323.751
pos_12632	CPA(18:2(9Z,12Z)/0:0)	1101.54	1173.37	1175.92	903.571	835.923	874.048	1304.12	1269.14	1319.14	1023.04	876.478	983.879	3044.95	3119.21	3293.46	1045.1	913.172	906.496	1053.64	1094.21	1077.42	845.873	831.523	836.038
pos_12637	1-Monopalmitin	185.529	184.786	193.908	1.62818	3.18e-08	0.0414599	122.444	112.803	129.092	3.18e-08	0.00656731	0.98493	164.518	162.332	166.928	0.381736	0.601517	0.056132	416.021	415.723	439.348	0.995714	0.152099	1.58338
pos_12679	α-Pinene-oxide	0.000578472	3.18e-08	3.18e-08	3.18e-08	3.18e-08	3.18e-08	334.459	328.167	322.922	199.542	170.285	203.204	3.18e-08	3.18e-08	0.0110777	3.18e-08	3.18e-08	3.18e-08	3.18e-08	3.18e-08	3.18e-08	3.18e-08	3.18e-08	3.18e-08
pos_12683	Xanthoangelol H	3.18e-08	3.18e-08	3.18e-08	3.18e-08	3.18e-08	3.18e-08	783.168	909.449	920.765	476.212	597.506	583.915	3.18e-08	3.18e-08	3.18e-08	3.18e-08	0.411256	3.18e-08	3.18e-08	3.18e-08	3.18e-08	3.18e-08	3.18e-08	3.18e-08
pos_12706	LysoPC(20:1(11Z))	1203.37	1164.05	1274.97	4754.69	5080.25	5428.82	507.408	587.783	638.318	2324.13	2510.25	2140.81	391.501	399.484	385.598	11440.6	14056.3	13792.5	728.022	782.442	707.571	13118.4	16820.4	15444.6
pos_12722	Mutisianthol	318.655	330.442	296.136	875.011	758.242	706.516	320.511	294.247	292.652	800.53	710.351	815.733	353.782	336.287	317.124	634.853	568.986	537.142	241.889	216.091	185.038	765.966	687.157	641.195
pos_12724	11-Deoxytetrodotoxin	147.999	158.912	169.023	3.18e-08	8.53778	3.18e-08	50.2552	62.0889	59.1429	3.18e-08	5.1735	3.87145	24.2183	18.6565	22.6225	3.18e-08	3.82118	5.95847	0.00708144	0.876543	3.18e-08	4.47271	3.18e-08	3.98901
pos_12726	Etoxazole	19744.2	19358.9	22253	1087.7	996.272	1035.56	8388.19	8889.08	9175.91	1015.19	1074.24	1193.7	415.497	470.502	425.611	893.274	788.484	755.216	312.923	336.188	358.478	840.73	991.447	880.007
pos_12763	1,2,4-Trimethylbenzene	16.0627	21.7231	20.3985	47.3699	58.0926	70.0104	33.5594	38.0541	36.5591	40.6934	48.6988	43.1282	41.9386	51.3875	55.6075	21.7711	20.4986	19.4787	21.179	24.7219	21.2587	37.7869	29.4662	49.945
pos_12768	DMPO	15.44	19.1315	13.5304	49.1731	42.7252	30.1852	25.1145	25.7959	25.5136	38.4484	30.0101	36.1736	36.1453	31.7364	33.0663	19.2373	18.3228	16.2344	10.3443	8.99993	12.454	40.2961	24.9429	31.1459
pos_12771	5,7alpha-Dihydro-1,4,4,7a-tetramethyl-4H-indene	144.553	148.17	140.335	339.649	343.5	348.73	173.379	193.594	178.896	336.803	347.45	313.82	207.544	209.544	193.915	241.741	242.005	230.001	115.757	105.546	101.571	311.503	300.74	265.549
pos_12792	Palmitoyl Ethanolamide	1395.39	1368.82	1365.43	3238.61	3161.86	3175.06	1319.4	1362.55	1389.64	3349.12	3194.54	3265.45	1414.95	1425.19	1347.26	2545.67	2294.23	2612.65	1016.44	1064.86	967.44	3010.16	2892.41	2583.29
pos_12813	1,3-Diisopropylbenzene	15.9798	34.0812	22.3618	3.18e-08	3.18e-08	3.18e-08	26.3115	38.7675	21.6244	3.18e-08	3.18e-08	3.18e-08	47.4334	51.6299	37.2357	3.18e-08	3.18e-08	0.667213	48.0834	27.4318	27.0712	4.12029	3.18e-08	3.18e-08
pos_12820	(R)-p-Mentha-1,8-dien-10-ol	245.685	276.077	252.67	342.48	344.738	349.02	1036.89	1097.14	1003.18	1662.55	1665.1	1526.01	326.09	333.741	311.573	256.342	267.939	237.371	249.8	239.146	211.984	356.896	330.002	323.595
pos_12821	5-Ethyl-3-methyl-2E,4E,6E-nonatriene	18.5276	23.5299	22.3894	0.176631	3.18e-08	3.18e-08	15.2411	22.9534	22.8125	3.18e-08	3.18e-08	3.18e-08	35.8608	39.2668	34.6839	0.929752	3.18e-08	3.18e-08	25.6701	26.8912	25.0444	1.86334	6.65542	1.16723
pos_12824	Farnesyl acetone	3457.01	3685.85	3944.4	1481.25	1430.09	1455.1	3976.78	4142.08	4121.09	911.638	884.825	890.668	6466.93	6458.45	6292.43	1276.63	1312.51	1286.11	4485.35	4641.96	4236.34	2141.54	2082.55	1934.17
pos_12874	4-Vinylcyclohexene	19.9754	22.5025	20.1057	36.4949	36.4717	40.6792	62.0297	61.051	58.668	27.6015	19.0271	30.8975	55.87	52.5251	48.3499	49.7461	62.7418	42.0303	25.0608	28.4708	20.8206	63.0513	57.2385	55.9383
pos_12881	Eicosapentaenoic acid	317.678	323.134	281.105	860.763	844.115	698.879	293.028	274.718	282.707	887.205	846.101	767.605	300.076	312.693	252.197	695.359	601.248	554.65	205.046	172.273	184.531	698.475	675.784	609.33
pos_12887	(4R,6R)-cis-Carveol	3.18e-08	3.18e-08	0.000706743	2.45301	3.18e-08	3.18e-08	581.802	555.209	620.268	76.1374	62.2905	83.1602	2.61707	0.00622405	3.55587	0.000912491	0.930187	0.0601448	0.00081879	0.0970172	0.129267	3.19224	1.69174	1.49473
pos_12894	9,12-Octadecadiynoic Acid	128.623	135.17	145.405	133.776	146.993	102.238	41.7099	36.3281	44.4515	99.0188	104.406	123.921	77.3215	73.0157	77.3575	92.5902	85.2634	70.6732	186.908	204.138	160.417	165.641	163.382	136.894
pos_12897	2-Linoleoyl Glycerol	2728.07	2308.89	2678.54	1985.76	1635.51	1835.59	2273.02	2117.86	2175.72	1685.14	1463.99	1676.21	2718.75	2523.11	2764.87	1949.66	1885.14	1939.19	1520.97	1520.84	1448.56	3820.97	3817.16	3469.28
pos_12911	(±)α-CMBHC	208.342	204.235	188.18	598.816	464.108	527.544	255.696	216.631	207.046	620.383	517.191	628.585	201.125	215.545	223.509	453.137	363.894	389.179	119.895	134.717	136.386	458.087	425.11	444.394
pos_12933	Oleoyl Ethanolamide	1839.69	1780.42	1880.68	273.526	301.516	337.396	177.513	194.678	190.081	43.2615	43.7381	53.1207	238.294	242.411	260.704	141.266	127.246	152.812	535.77	542.22	510.865	502.828	427.094	460.853
pos_12949	5-Hydroxy-4-methoxy-3-methyl-2,6-canthinedione	20.7472	18.7562	12.273	83.0944	39.8501	40.1449	18.3446	17.5126	22.9081	47.0624	52.8635	63.3032	22.2899	17.3369	21.8024	36.7807	31.4784	36.3907	18.1943	18.602	17.3728	41.6038	36.8659	50.9551
pos_12960	Eschscholtzxanthin	3871.16	3609.89	3946.22	1352.39	1331.9	1410.55	601.229	564.294	660.282	59.0278	13.7611	73.232	924.913	974.016	1075.06	93.7459	104.31	92.8767	1676.13	1767.11	1817.43	545.53	566.923	578.732
pos_13018	13(S)-HpODE	74.824	71.928	94.9742	59.1078	69.091	65.2246	35.9258	44.2253	24.0738	44.5003	52.7928	54.8905	42.1217	44.3667	51.1902	48.4494	46.8328	17.4279	164.457	145.444	131.526	93.6782	73.2322	95.7903
pos_13077	2E,4Z-Octadienal	842.617	865.64	884.766	820.667	814.039	831.199	620.35	712.67	668.02	596.25	709.997	676.051	1037.08	1089.02	1020.13	467.758	484.425	418.709	759.319	776.197	713.853	597.14	603.076	600.112
pos_13078	4,8-Dimethyl-1,3(E),7-nonatriene	29.7302	41.6411	21.3796	6.31469	21.6772	6.99573	15.7876	20.0139	11.9509	8.59417	2.06788	5.62878	49.3322	38.6856	32.0762	3.16342	3.18e-08	5.70897	41.282	16.5454	19.7826	10.2264	4.11403	5.04613
pos_1430	2-Methyl-4-propyloxazole	81.9553	70.7401	77.6601	56.5061	72.8701	87.0997	10.8078	12.3595	12.0076	34.9461	50.7553	47.9298	37.5692	32.8896	33.4427	86.9188	83.8649	102.553	107.484	100.388	112.578	118.334	124.982	130.867
pos_1547	L-Ascorbic acid	268.643	216.321	231.449	155.168	142.212	121.658	283.612	274.692	336.344	167.103	127.656	158.129	592.075	564.123	544.423	241.522	265.982	255.62	390.439	406.885	395.409	111.648	102.01	121.483
pos_1572	N-Methyl-a-aminoisobutyric acid	416.508	509.075	435.297	488.744	465.178	478.117	278.449	295.39	282.952	293.535	286.37	303.249	410.361	427.257	396.067	285.542	273.308	305.917	598.989	563.655	597.019	1132.14	1185.3	1212.13
pos_1622	Pyrrolidine	56.148	42.0087	55.364	62.8498	69.0036	56.0379	48.8109	47.1772	46.0477	44.7833	37.7262	45.2146	53.357	51.7783	51.2972	58.6775	53.552	52.712	36.5996	32.8587	34.9673	279.413	229.465	248.93
pos_1654	3-Amino-3-(4-hydroxyphenyl)propanoate	879.787	894.1	981.99	2560.07	2613.85	2861.4	379.737	386.98	449.24	328.163	383.123	409.915	679.062	699.228	687.284	518.172	564.822	582.49	669.128	653.509	654.023	2557.07	2740.84	2702.53
pos_1655	PRIMA-1	94.771	104.014	120.851	1761.46	1720.27	2016.1	75.4401	80.512	82.4974	686.755	679.533	770.204	94.2879	109.602	99.6102	1449.23	1724.74	1818.42	53.4769	73.4647	78.5427	2735.36	3118.56	3290.52
pos_1731	p-cresol	4302.16	4443.53	4517.5	1363.76	1420.91	1429.86	1712.54	1747.27	1792.08	353.101	361.15	390.348	1550.02	1580.38	1528.11	528.757	563.782	565.217	3986.96	3942.32	4205.61	2630.84	2698.4	2714.2
pos_1735	Phenylethylamine	392.254	350.838	405.532	1605.79	1612.6	1862.78	181.818	185.053	162.288	1510.87	1604.79	1654.5	288.983	297.389	282.06	1404.26	1635.03	1657.65	336.511	335.06	371.054	1512.98	1549.52	1505.19
pos_1742	4-(1-hydroxy-2-(methylamino)ethyl)phenol	127925	127202	130991	56000.4	56944.6	59405.2	64927.2	66012.3	67610.7	16339.6	16215.9	17479.6	59734.2	61300.8	60023	23894.9	24918.9	25507.6	108623	111048	116549	90540.8	96586.1	96387.2
pos_1809	a-[1-(ethylamino)ethyl]-p-hydroxy-Benzyl alcohol	40.8398	49.7518	64.0428	2.89522	2.40118	5.22858	3.18e-08	3.18e-08	0.00111538	0.284785	0.0290964	1.17096	0.0459099	0.0394333	0.0731729	0.919406	0.340523	0.569884	90.6187	104.455	142.416	54.6501	56.7825	74.1982
pos_1822	Coformycin	1670.65	1567.94	1413.27	1414.3	1172.54	1134.45	3076.93	2984.37	2620.88	1061.09	986.318	979.078	3147.34	2608.17	2499.66	559.713	556.49	516.499	948.379	864.657	919.439	916.643	831.743	907.386
pos_1825	Evodiamine	105.273	98.1483	189.399	270.221	248.944	314.669	87.0596	105.633	69.2736	131.946	104.86	184.568	274.653	326.152	411.078	412.253	578.318	763.446	72.0257	113.556	157.022	252.714	295.149	390.034
pos_1903	ε-Caprolactam	0.00334668	3.18e-08	3.18e-08	3.18e-08	11.7834	7.52846	3.18e-08	0.000867131	0.043848	64.1384	39.7727	40.6692	3.18e-08	3.18e-08	3.18e-08	419.994	315.906	305.364	0.0050741	3.18e-08	3.18e-08	37.91	18.3673	18.9632
pos_1921	Piperidine	42.7805	37.2212	35.845	61.9863	73.7433	62.744	36.9772	42.654	42.5571	6.74807	9.5899	9.67269	30.4236	32.6221	26.9776	105.446	103.423	102.715	5.97437	10.9056	7.82165	384.976	315.091	351.455
pos_1929	1,3,6,8-Naphthalenetetrol	93.3215	88.6196	95.7485	261.203	249.827	261.145	1262.28	1425.1	1404.1	1253.24	1221.34	1232.24	87.2372	82.5592	79.2862	429.428	388.668	405.076	25.1729	18.7337	32.0605	154.576	156.049	178.113
pos_2061	3-Methylindole	674.415	644.686	644.963	147.26	154.714	133.584	202.718	212.489	214.796	28.9839	39.1294	39.1472	189.527	167.459	191.85	60.4336	61.0174	64.0349	689.758	647.302	719.489	296.837	276.769	308.47
pos_2177	Flaviolin	676.563	756.858	507.87	39.9169	55.6431	27.0861	86.7883	77.8325	77.9029	60.0444	87.6373	49.3605	897.674	845.886	850.903	40.9391	50.5982	40.5569	154.943	138.605	140.162	38.1811	11.4755	44.0101
pos_2218	Fludarabine	77.6317	90.7836	99.2128	24.7994	30.2425	36.9913	74.9674	74.8231	87.9282	3.68486	12.6208	14.7289	188.746	174.964	184.034	43.4106	29.6697	28.7146	618.133	632.968	669.343	301.712	330.461	335.719
pos_2219	Phlorin	176.634	225.36	200.488	61.3267	62.55	85.7679	4494.75	4437.68	4419.1	428.995	469.12	435.306	220.506	224.976	257.293	67.3231	49.2349	64.5989	3.06803	5.08329	4.58959	16.4396	10.8402	9.65316
pos_2225	1,2,3-Trihydroxybenzene	1536.64	1622.72	1627.89	1206.84	1202.21	1231.86	35608.6	36002.3	36201.7	8806.47	8921.16	8477.83	923.435	923.085	931.918	575.795	612.805	658.601	269.384	273.784	296.717	614.397	655.076	665.925
pos_2267	3-hexenedioic acid	267.823	291.347	297.151	1021.24	1091.73	1096.96	392.299	413.901	435.091	253.149	323.344	270.676	221.751	213.211	214.524	244.247	252.69	296.228	183.473	182.247	198.969	658.263	622.525	630.027
pos_2269	Epinine	478.57	490.145	500.111	53.252	56.1397	60.1235	251.042	248.406	259.249	24.4788	27.0459	23.6586	201.166	217.985	216.56	20.4617	28.4807	31.1392	606.069	640.883	727.714	108.982	95.7095	99.6822
pos_2326	Benzofuran	222.785	241.175	229.492	205.178	207.249	193.004	101.391	97.6711	99.3075	56.0467	46.2183	59.5826	103.91	91.9484	102.524	120.117	142.271	155.254	162.278	143.484	168.191	768.852	716.828	773.507
pos_2340	cGMP	62.3096	70.7343	70.5439	75.7077	66.7316	53.2264	85.5568	85.9108	89.1567	0.0324583	3.18e-08	3.18e-08	195.653	179.895	201.27	3.18e-08	0.0129011	3.18e-08	357.584	341.74	421.807	22.6191	21.6981	28.5247
pos_2361	3-(2-Furanylmethyl)-1H-pyrrole	355.353	393.715	439.827	956.51	1065.59	1094.46	329.553	347.232	355.679	204.663	207.435	219.411	132.313	133.503	142.164	303.55	307.201	345.088	603.951	622.961	639.09	1338.68	1412.98	1464.94
pos_2401	2,3-dihydrobenzofuran	1346.85	1349.44	1448.97	1735.78	1571.15	1860.9	494.509	467.317	479.138	671.898	623.809	757.104	187.466	203.571	220.072	336.183	337.326	339.605	358.297	381.952	374.885	1807.01	2041.42	1951.99
pos_2403	N-Acetyltyramine	78.4236	98.791	94.0149	44.7793	35.0628	43.501	30.4907	33.9712	28.6791	8.84174	7.08068	5.18357	20.2071	26.9276	24.1388	10.543	17.3798	35.4641	241.309	212.23	200.677	106.32	124.82	120.688
pos_2407	Toluene	82.5242	87.773	75.2752	116.744	104.096	130.423	47.8156	48.5353	36.4937	57.5986	46.595	89.1662	36.3723	42.4115	40.4068	41.8135	37.8172	15.5585	28.8446	28.2898	29.3746	132.27	112.991	131.168
pos_2440	Adenosine tetraphosphate	77.9374	3.18e-08	3.18e-08	3.18e-08	0.16552	13.7715	3.18e-08	3.18e-08	3.18e-08	3.16448	3.18e-08	3.16688	9230.53	9030.23	11126	0.022999	5.63869	0.449875	3.18e-08	3.18e-08	3.18e-08	3.18e-08	91.6127	5.9733
pos_2446	Vidarabine	18185.8	17168.7	18099.8	13065.2	12204.3	13064	14020.4	14017.4	14765.9	8415.74	8442.62	8719.25	20473.4	20961.5	20669.3	13253	13817.5	14549.3	18316.7	18496.8	20016.9	13248.2	13445.7	14024.8
pos_2470	Guanine	4212.21	4191.97	4162.19	1346.89	1366.82	1345.61	1514.34	1571.14	1560.61	804.747	747.421	826.165	2601.24	2560.1	2498.8	1172.15	1249.49	1351.55	3395.03	3222.08	3671.13	2434.98	2427.78	2597.99
pos_2531	4-Methyl-3-oxoadipate	180.208	198.931	212.785	9.33215	17.2537	30.2015	208.898	235.31	250.831	3.38565	8.79863	1.49737	59.2086	73.6795	81.3289	25.7759	32.2462	38.1777	125.608	130.02	141.483	42.4544	74.1144	69.9226
pos_2555	6''-O-Malonyldaidzin	3.18e-08	0.527055	0.217857	7.02149	9.11246	7.30437	118.551	142.417	155.702	31.5164	34.8747	41.5957	1.14877	1.62019	4.06725	4.31368	3.18e-08	3.18e-08	0.305832	0.626272	3.18e-08	5.5858	7.78397	5.85971
pos_2559	Histidinyl-Glycine	437.816	462.704	465.588	810.78	762.783	774.532	489.998	465.903	501.205	957.312	915.361	903.046	396.126	426.631	393.931	727.239	721.891	719.562	340.203	353.29	391.008	798.44	786.049	846.199
pos_2569	3-(Pyrazol-1-yl)-L-alanine	67.8021	40.1278	58.9163	33.5552	18.9701	28.7903	15.8346	8.07163	9.12314	3.18e-08	3.18e-08	3.18e-08	14.2166	12.3577	10.6803	20.6624	14.2727	25.9138	33.3351	33.0025	29.4279	56.5388	61.5927	45.1037
pos_2571	Phenylethylmalonamide (PEMA)	97.8981	95.1872	92.2661	410.567	434.141	386.168	2.7606	1.22936	6.43582	80.8847	70.7539	57.8506	2.97858	1.16016	8.79489	3.59525	0.00567155	3.18e-08	20.0672	22.3368	28.6233	9.5085	3.54777	13.282
pos_2576	Indoleacetaldehyde	157.295	177.847	166.374	1057.17	1146.5	1156.65	82.9895	109.399	118.078	178.627	183.82	179.873	7.71497	12.9994	15.0464	76.0659	99.6955	103.41	34.3105	33.6846	39.3056	862.599	836.508	916.614
pos_2583	Anhalonine	403.805	367.8	407.078	14660	13189.7	14972.9	1584.26	2134.04	2167.79	1036.54	1056.51	1096.43	170.244	190.702	168.411	2144.74	2347.78	2359.54	299.296	291.288	292.34	22307.1	23431	23337.3
pos_2593	20,21,21-Trifluoro-3-methoxy-19-nor-17alpha-pregna-1,3,5(10),20-tetraen-17-ol	3797.07	3656.93	3872.98	8070.82	7537.07	7754.54	5548	5584.4	5620.14	12760	12447.4	12562	66.9939	70.4408	72.0765	46.6084	81.9474	51.8805	127.009	133.304	141.735	24.6413	20.4115	26.9344
pos_2607	Mexiletine	679.975	601.164	605.936	84.6371	55.4552	78.7525	20.2156	19.9708	15.7332	7.96789	19.6943	8.23998	0.872231	0.365299	1.29002	8.05205	5.89215	5.4956	494.528	464.832	485.734	105.409	91.9358	111.091
pos_2639	Norfuraneol	102.574	112.946	111.133	121.607	119.587	99.7238	164.126	167.735	169.127	14.1365	24.076	23.4806	41.8818	40.749	43.0675	7.97071	4.13213	3.97861	69.5979	67.8082	73.9963	11.2904	9.09676	16.3624
pos_2644	Niacin (Nicotinic acid)	79.8021	77.9821	82.7656	142.471	139.502	130.5	266.109	264.794	247.016	181.328	189.884	209.839	155.067	148.478	154.514	275.753	262.388	270.843	1029.93	968.159	1040.34	561.864	568.148	587.413
pos_2645	2-Methoxy-1,4-benzoquinone	170.802	177.651	181.806	61.2172	62.4701	82.6791	548.59	616.218	582.706	350.143	326.054	316.354	169.038	174.687	169.959	10.0484	8.56898	22.1609	101.093	99.5406	99.3713	2.53226	9.58843	0.755325
pos_2646	6,7-dihydroxy-4-oxo-2-heptenoic acid	353.027	305.734	294.697	45.7838	43.3791	33.5017	518.838	453.73	481.964	26.0408	20.4821	35.6488	125.725	122.401	122.325	12.2565	14.9926	13.4189	224.16	209.424	233.346	34.9254	29.8139	40.0983
pos_2661	RACEPHEDRINE	53.4938	49.5519	58.1682	1319.72	1260.63	1284.04	65.9121	86.1624	69.0535	416.93	379.406	437.045	0.0114681	3.18e-08	0.612926	97.3349	126.684	117.071	21.3004	20.3853	26.2076	793.112	861.085	912.825
pos_2664	6,7-Dimethyl-8-(1-D-ribityl)lumazine	1601.72	1485.61	1567.69	535.068	521.826	508.677	1636.89	1421.44	1635.4	295	249.815	216.894	845.632	811.43	838.205	457.898	410.901	441.464	1156.4	1114.45	1239.16	753.099	787.503	778.573
pos_2717	6-Methoxyquinoline	919.545	954.051	936.863	91.982	89.0323	88.245	10.4517	14.3735	21.5109	9.18606	5.13479	1.09531	59.9956	65.5729	71.5872	4.66912	9.35151	8.68447	919.244	866.706	921.114	62.3981	59.0268	71.2886
pos_2719	S-4-benzyl-3-isobutyryloxazolidin-2-one	30.1363	42.7143	46.7182	937.071	1022.59	942.235	82.7205	73.7309	89.0469	13.5046	25.3906	15.6785	7.0824	9.07438	12.5945	147.311	132.591	186.769	18.1127	29.4393	37.4684	675.906	620.378	760.176
pos_2726	Dehydrochorismic acid	1101.54	999.99	775.184	9.81271	5.06621	15.8985	20.6711	67.104	39.3151	58.7471	87.619	83.6174	1445.27	1793.23	1858.9	30.7393	36.2638	76.5613	200.062	229.224	166.827	7.65744	3.18e-08	0.168546
pos_2739	Trp Ser His	628.279	688.706	727.933	34.63	10.7213	30.53	459.366	499.685	508.134	3.18e-08	3.18e-08	9.28	174.61	210.326	231.749	55.5243	63.7102	76.1589	708.5	735.765	801.099	49.286	38.5352	55.9801
pos_2762	His Gly Leu	100.175	107.874	119.189	44.0314	18.8718	35.8044	33.3019	38.8632	34.3839	0.310631	4.82576	3.18e-08	58.159	59.9131	78.0023	17.8168	39.5927	35.9279	108.099	118.126	117.858	60.1227	91.552	79.4779
pos_2786	3-(2-(methylamino)ethyl)-1H-indol-5-ol	232.726	206.133	273.681	238.032	199.867	255.395	45.3839	37.3163	52.9888	3.18e-08	7.64903	21.2984	1.19944	3.07644	6.20738	3.18e-08	3.18e-08	3.18e-08	56.963	88.7666	68.718	3.08655	10.7933	24.221
pos_2790	3-Methyladenosine	222.572	238.717	229.644	242.266	245.281	222.865	271.533	273.989	272.637	194.433	210.042	173.292	189.642	191.183	187.806	466.16	415.23	435.133	259.582	243.349	274.706	1067.11	1001.26	1114.99
pos_2804	Glu Ala Ile	298.157	372.384	419.258	82.7181	80.584	101.28	166.12	192.817	200.338	3.18e-08	3.18e-08	3.18e-08	193.012	215.823	214.386	435.113	502.197	628.445	75.2056	106.935	101.741	363.965	456.666	430.294
pos_2828	(1R,6S)-6-Amino-5-oxocyclohex-2-ene-1-carboxylate	88.7426	98.2799	100.317	8.80791	9.23724	9.58474	69.6862	63.4983	66.2303	3.18e-08	10.1479	3.18e-08	91.0204	105.805	106.066	33.1529	19.5181	41.9267	186.551	192.876	215.965	30.5544	52.9141	49.1028
pos_2831	Phenformin	509.93	538.654	572.476	931.54	838.866	998.764	680.905	616.802	665.169	984.103	1051.13	1156.9	558.41	632.473	648.159	756.411	743.25	724.93	363.915	399.666	444.684	844.393	1004.42	920.13
pos_2832	ciclopirox	62.3138	63.8663	53.1731	148.489	137.442	94.8923	49.4516	26.842	36.3105	768.441	687.989	707.482	26.4805	28.8158	41.2255	640.055	607.381	629.946	61.3809	51.4271	68.341	111.431	104.997	96.5261
pos_2861	trans-Cinnamic acid	4464.11	4432.82	4704.3	6295.4	5913.82	6238.97	2601.97	2474.01	2625.8	5650.7	5448.26	6155.4	3668.37	3730.46	3893.83	4460.9	4413.15	4617.93	2151.73	2219.52	2410.34	11480	11982.1	12608.2
pos_2870	p-Cresol	120.37	128.88	137.148	203.777	197.896	226.629	77.1884	79.6954	87.1916	192.356	199.3	227.144	105.244	105.912	106.172	149.341	160.746	157.896	65.9949	63.5262	68.408	449.546	428.927	469.228
pos_2875	Angoletin	36.9515	35.3181	42.7225	8.83825	6.81987	5.22244	6.96341	33.981	21.0898	3.18e-08	3.18e-08	3.18e-08	0.926815	8.55036	12.7842	33.9947	18.0257	36.3296	12.0969	15.5513	12.0575	3.18e-08	6.11176	3.18e-08
pos_2881	Phenol	22.1438	14.4138	13.6391	26.8372	14.3525	12.0266	11.3696	4.63429	8.62213	20.16	16.1224	20.7937	11.0142	7.46272	10.7505	13.8184	7.44595	9.56323	6.29614	5.95876	7.1814	39.4595	30.0675	57.802
pos_2884	Ile Asn Pro Asp	93.942	129.205	131.564	137.106	106.556	168.759	35.444	13.9454	63.9224	6.26204	3.18e-08	3.18e-08	32.342	43.1066	45.3073	265.494	285.211	329.668	78.5358	83.0574	92.9862	378.665	438.81	420.859
pos_2904	4-HYDROXY-6-METHYLPYRAN-2-ONE	1852.37	1985.03	2074	1540.27	1615.31	1681.42	2756.88	2901.19	3018.57	3055.39	3021.44	3113.87	765.957	811.065	836.666	461.456	482.073	498.935	1131.06	1187.84	1197.79	1582.82	1595.56	1668.69
pos_2909	7H-Furo[3,2-g][1]benzopyran-7-one, 2,3-dihydro-2-hydroxy-9-methoxy-	241.412	234.772	234.856	22.7873	23.5186	11.0533	396.289	365.282	396.911	560.876	594.206	614.951	137.958	153.826	156.706	20.4664	14.5124	12.945	88.6385	103.325	120.122	41.7166	41.0522	75.5645
pos_2932	1,2,3-Trimethylbenzene	451.858	502.462	472.844	438.9	471.995	444.811	347.232	386.601	333.074	345.963	374.355	375.058	585.344	577.897	534.146	275.352	263.658	250.169	443.845	414.08	374.21	334.575	354.269	318.338
pos_2933	Santene	320.712	326.083	309.16	238.789	231.067	253.964	214.724	229.448	228.05	170.853	166.756	156.967	419.348	389.917	380.058	95.4342	105.197	105.079	303.124	296.561	270.162	163.166	156.517	146.397
pos_2935	1-ACETYLPIPERIDINE	481.879	509.655	495.503	450.31	433.656	459.078	359.393	384.454	358.369	343.003	367.526	357.3	595.668	604.741	551.554	271.776	248.251	235.6	434.011	430.759	397.572	313.065	302.77	305.805
pos_2936	2,4-Undecadienal	1685.82	1824.4	1834.79	1324.44	1347.39	1359.04	1195.54	1329.48	1270.12	886.47	1042.92	963.397	2207.83	2267.14	2149.84	625.042	706.262	639.419	1634.25	1579.4	1510.47	899.565	955.064	900.41
pos_2937	3,5,7-Trimethyl-2E,4E,6E,8E-decatetraene	604.117	649.178	663.175	507.409	490.181	524.263	455.199	473.185	446.535	354.452	384.514	383.324	815.034	782.342	774.25	278.575	261.194	280.386	581.153	567.689	550.207	384.861	373.738	380.576
pos_2938	(3Z,6Z,9Z)-dodecatrienol	1993.72	2132.3	2162.44	1952.4	1930.95	2120.74	1554.52	1696.4	1583.17	1616.59	1664.63	1644.54	2550.01	2580.74	2464.53	1141.28	1216.45	1091.1	1829.3	1835.76	1701.46	1532.86	1460.66	1411.41
pos_2943	9,12,15-Octadecatrien-1-ol	326596	333370	350044	338147	337542	347729	267289	285207	276410	244597	268107	265158	419305	416324	402650	180418	185058	178007	273181	279026	268381	230414	243135	236135
pos_2956	Caproic acid	118.374	115.796	119.63	103.909	106.11	101.507	93.5389	83.0306	88.6019	88.9331	86.9788	82.3439	149.052	132.718	138.53	55.2432	54.5802	53.0276	106.953	102.298	97.7341	84.3421	72.5134	92.4407
pos_2957	3-Methylcyclopentene	615.558	678.194	652.345	493.025	573.903	576.916	462.651	488.418	454.765	398.575	451.125	424.946	776.697	799.299	717.797	268.849	303.062	289.009	577.806	541.406	505.721	407.42	401.13	360.284
pos_2964	(+)-Marmasmic acid	43.8079	50.3486	47.0526	90.8096	112.086	124.425	68.828	71.77	93.3453	72.1832	54.7288	37.3265	56.1336	44.7634	46.4854	68.7184	75.0982	56.485	61.8123	32.658	41.0118	89.5164	91.7658	68.4199
pos_2997	1-Aminocyclohexanecarboxylic acid	148.836	131.009	168.1	830.4	878.863	1109.38	226.369	261.098	278.421	993.729	1093.49	1120.95	149.022	127.656	164.969	484.553	718.901	612.972	89.5891	116.723	83.4663	677.93	783.012	733.228
pos_3005	Millettosin	60.1279	81.3492	98.3595	1.65281	2.52682	10.4763	40.9597	62.2641	74.4624	3.18e-08	3.6814	1.48923	560.239	500.083	512.233	12.2833	6.05425	18.5886	1478.06	1401.01	1212.54	204.358	197.637	226.676
pos_3032	13-epi-12-oxo Phytodienoic Acid	32.6371	32.1976	41.6801	11.9147	2.10876	13.7681	1.33793	7.24441	5.29293	7.00729	3.18e-08	10.875	14.5074	17.4893	14.332	2.24409	8.39847	9.25114	53.2313	57.1349	70.0704	24.4103	12.6393	22.7089
pos_3042	Atorvastatin	8286.89	7746.05	6961.64	8762.76	8936.1	9114.09	5110.59	5345.65	4803.85	8791.8	10598.2	9289.5	6010.84	5871.24	5929.72	6872.94	6813.38	9177.98	7041.23	6044.14	7942.36	9764.91	7093.86	7901.04
pos_3071	PC(18:2(9Z,12Z)/18:4(6Z,9Z,12Z,15Z))	9285.96	19833.2	20422.5	14123.6	62726.8	64938.3	6631.92	33379.8	32753.4	13025	59111.5	60438.4	9573.69	38431	37743.6	15142.8	46485.5	45336.3	15901.6	39801.9	39897.1	32265.6	60076.1	58720.1
pos_3112	PE(16:0/18:3(9Z,12Z,15Z))	15569.7	21078.5	19647.9	25596.2	42979.6	40739.8	6568.66	15417.6	14705.4	30178.8	50258.9	46386.6	13067.1	19063.8	17199.5	28682.3	36618.5	33496.5	17718.3	21105.1	19422.4	33541.8	39348.4	35900
pos_3118	10-Hydroxygeraniol	182.751	185.958	181.407	392.59	405.017	445.324	357.345	384.135	342.159	578.555	560.653	510.006	168.507	184.978	160.083	302.572	323.317	291.465	131.64	144.131	108.914	543.61	401.404	323.263
pos_3145	Methylcarbamyl PAF C-8	510.583	436.386	492.18	894.249	832.028	971.374	468.143	428.043	448.198	945.842	929.169	956.579	442.958	423.342	426.906	14727	709.601	673.542	250.084	250.377	232.653	842.042	882.18	789.414
pos_3149	Lys Lys Tyr Cys	3.18e-08	1.27131	3.62994	162.22	43.1467	20.547	3.18e-08	3.18e-08	3.18e-08	3.18e-08	27.2354	19.7985	3.18e-08	3.18e-08	3.18e-08	3.18e-08	3.18e-08	3.18e-08	910.177	782.221	1264.32	3.18e-08	3.18e-08	21.1132
pos_3165	C12:5n-1,3,5,7,9	205.055	349.087	255.405	833.485	1010.4	1064.69	81.3349	118.572	104.6	851.877	833.275	876.085	135.824	201.446	133.305	583.837	595.171	579.81	394.075	406.276	362.494	761.563	787.791	664.988
pos_3228	beta-Ionone	308.787	257.726	231.569	397.815	385.259	371.381	174.768	178.847	161.554	362.909	391.433	395.284	160.912	178.158	171.886	281.865	283.88	262.615	161.971	163.026	142.082	349.926	356.164	314.914
pos_3242	2'-O-methylguanosine	549.437	527.673	531.696	1313.12	1330.45	1439.09	592.279	661.335	652.373	1540.39	1474.94	1393.15	580.05	603.407	550.578	1061.56	1066.91	945.822	366.184	359.111	336.756	1225.67	1192.55	1123.28
pos_3253	(2R)-2-Hydroxy-2-methylbutanenitrile	12184.6	12096.3	11531.7	29752	29773.3	28359.4	14075.2	14405.6	13390.4	33306.9	33317.6	31418.2	12799.4	13211.2	11640.1	22625.7	22464.8	20379.8	8579.52	8121.53	7410.42	27098.9	26102	23617.5
pos_3259	L-3-Aminodihydro-2(3H)-furanone	3455.21	3545.79	3460.13	9035.41	9101.48	9055.88	4234.7	4391.06	4134.63	9914.82	9981.3	10012.1	3846.98	3910.67	3620.86	7103.72	7164.12	6569.3	2296.93	2256.21	2147.48	8107.59	8442.54	7536.6
pos_3344	N-stearoyl valine	36068.3	34601.7	35819	105827	102004	102940	53151.5	52289.6	51594.9	111434	110651	109822	47086.9	45395.2	43295.6	89792.6	91004.6	84256.4	23429.8	22620	21398.8	109473	107638	105347
pos_3348	13Z-Docosenamide	128.673	144.629	174.018	399.614	544.983	526.262	257.306	267.151	311.156	494.841	519.145	573.38	246.377	205.263	232.58	528.933	521.774	481.639	86.7579	90.7556	102.916	745.004	600.749	795.672
pos_3356	9S,10R-Epoxy-6Z-octadecene	177.857	190.209	224.043	141.539	115.242	145.129	201.531	197.905	235.052	50.2322	43.0289	50.6182	203.64	186.126	196.957	282.785	314.934	269.049	256.266	241.955	216.1	474.096	541.877	541.188
pos_3395	Sphinganine	32905.6	33356.1	35638.3	34854.2	34390.5	35748.6	26393	27426.7	26696.6	25034.9	27468.1	27977.3	44591.7	44483.9	43723.5	20562.7	19788.2	18308.9	27262.5	28151.9	25337	25518.1	26234.6	23862.5
pos_3480	Astaxanthin	1214.5	1376.98	1400.15	55.4959	625.669	46.1806	58.7144	88.1202	87.7274	43.3941	51.6781	75.8627	222.317	224.925	211.142	135.455	128.638	125.73	2431.54	2443.54	2154	124.251	178.304	161.698
pos_3481	Isopimaric acid	338.613	316.607	350.192	615.707	610.339	586.002	337.484	325.231	295.663	655.296	602.959	620.703	296.257	298.872	310.03	453.122	450.919	412.442	249.772	229.471	213.336	518.906	534.893	527.401
pos_3490	Artabsinolide D	53.8664	56.7532	70.6503	3.18e-08	0.882328	3.18e-08	1.65609	5.01478	4.38043	1.47717	5.7131	2.18456	26.4396	25.8653	33.3723	3.18e-08	3.18e-08	7.42455	71.886	80.9797	85.4292	3.18e-08	3.18e-08	9.42168
pos_3519	Methionyl-Glutamate	268.837	281.299	251.089	865.673	890.668	848.268	544.005	555.588	512.397	961.482	967.991	996.357	382.575	367.542	358.618	724.383	718.525	686.988	131.075	129.953	124.622	783.345	805.039	750.517
pos_3540	CEPHARANTHINE	4616.55	4601.35	4254.74	346.5	211.634	188.425	14941.7	16004	15894.7	547.546	480.501	400.418	11163.6	11275	10932.4	327.981	252.776	229.156	2498.82	2561.45	2508.4	317.685	240.946	180.915
pos_3578	DG(18:3(9Z,12Z,15Z)/18:3(9Z,12Z,15Z)/0:0)	3537.83	3427.11	3604.02	3117.26	3051.29	3195.92	5959.91	6158.33	5873.67	5389.12	5386.79	5392.09	3866.47	3912.3	3873.51	4541.21	4752.93	4403.9	1953	1930.06	1908.19	2742.12	2959.11	2726.13
pos_3580	MGDG(18:3(9Z,12Z,15Z)/18:3(9Z,12Z,15Z))	178.656	155.68	157.903	104.146	142.872	78.3645	243.442	243.67	262.708	165.157	232.276	259.236	176.593	146.241	146.826	180.777	177.916	171.238	104.814	102.174	97.2718	99.3886	103.375	110.95
pos_3589	Amphibine B	719.482	740.907	559.855	6069.64	5637.9	6672.55	3086.74	3159.31	3044.86	2339.13	2737.68	2223.42	2538.45	2583.08	2309.21	3220.44	3436.77	3142.8	377.979	314.845	371.198	5941.28	5923.39	5659.26
pos_3600	Cer(d16:2(4E,6E)/18:1(9Z)(2OH))	372.003	353.078	289.985	0.0384217	2.95412	6.71335	915.977	807.427	825.306	167.257	157.906	177.018	562.405	563.003	514.353	40.2475	50.2249	48.1851	185.696	154.166	164.021	22.8413	12.0333	16.3564
pos_3615	Dihydrophloroglucinol	82.7215	87.2494	75.7878	201.232	197.815	201.676	99.8129	107.818	94.8356	215.448	233.311	224.736	86.3064	97.9702	86.9185	176.225	148.085	152.281	66.3431	48.8762	58.7855	208.471	194.347	177.05
pos_3629	Bis(2-ethylhexyl) phthalate	45.0575	48.2397	49.6873	13.4029	20.9143	25.5671	275.884	262.715	265.38	4.47657	6.24734	0.192242	7.81009	2.83025	9.70262	0.465033	3.18e-08	6.11916	981.705	994.635	862.555	38.7477	54.0692	60.0224
pos_3638	Araliacerebroside	15593	15488.5	14911	19649	19091.6	18552	19159	18971.5	19616	32648.8	34431.1	33722.7	16004.2	15872.2	15256.9	23887.1	25182.6	23844.8	9230.49	8825.63	9429.73	25380.6	24892.3	25483.1
pos_3675	N-methylundec-10-enamide	112.094	105.254	95.3534	171.287	171.769	145.061	94.5727	100.381	79.8548	204.476	176.662	121.937	127.583	120.38	109.931	87.7116	64.9314	52.408	100.227	62.3903	41.6844	242.866	179.956	158.555
pos_3721	3-Phenylpropyl formate	603.151	1248.07	1236.37	3452.97	7069.66	6206.18	274.515	504.412	470.094	2951.23	4287.26	4016.07	372.127	572.86	513.322	3046.03	3992.69	3633.56	327.369	402.291	357.285	4569.01	4954.76	4784.59
pos_3761	Linoleamide	119.189	132.418	107.057	61.2908	102.673	66.6892	183.477	170.83	180.123	313.129	337.12	298.102	159.924	158.372	150.278	132.866	148.356	139.728	63.2365	63.7378	78.5044	137.267	101.148	145.353
pos_3764	DG(18:3(6Z,9Z,12Z)/18:3(6Z,9Z,12Z)/0:0)	8055.18	7953.39	8667.96	18085.1	19482.9	19014	17364.8	17910.6	18143.6	38945.7	38586.5	39420.1	14289	14914.5	14582.6	28481	29905.2	28357.5	7568.17	7840.86	7657.53	18609.6	19503.1	18371.2
pos_3766	Glucocerebrosides	44523.3	45421.5	42566	37328.8	35803.9	36372.9	58214.6	57709.7	58682.6	92682.6	98761.5	97759.8	52445.9	52929.4	50448	52300.5	54600.9	47658.3	25272.3	24293.3	24110.6	42646	41388.8	39048
pos_3767	PG(18_2(9Z,12Z)_18_0)	51109.2	51087.4	55124.1	141879	145074	152212	141218	143962	146363	321166	318834	330381	113821	114781	115016	230511	239404	233153	45321.1	46893.7	47055.3	149986	159751	155336
pos_3791	Histidinyl-Asparagine	205.162	185.322	189.624	511.275	467.25	499.069	227.234	240.367	229.361	520.687	515.388	574.221	205.748	213.059	219.706	380.652	380.599	340.277	134.117	131.311	118.617	453.789	435.647	415.612
pos_3794	DG(20:5(5Z,8Z,11Z,14Z,17Z)/0:0/20:5(5Z,8Z,11Z,14Z,17Z)) (d5)	2158.29	1919.08	2581.24	28.6618	56.15	60.7852	204.376	197.167	200.148	27.3156	14.68	61.5734	480.074	540.682	500.944	14.7885	36.6404	52.7945	2180.3	2726.43	2019.22	36.7617	124.275	94.0967
pos_3819	GlcCer(d14:2(4E,6E)/20:0)	2090.93	2089.8	2031.89	15632.2	14690.9	15184.4	1162.45	913.487	959.549	38241.5	39867.7	37849.2	1196.92	984.015	973.274	17948.4	17735.6	17016.8	1223.27	1006.54	1116.66	19086.3	17906.3	18267.5
pos_3823	PA(20:1(11Z)/13:0)	602.55	641.467	735.748	511.36	496.07	520.327	416.128	497.955	471.97	656.436	651.383	673.246	469.206	519.097	501.635	590.431	609.553	584.515	379.31	456.562	428.292	679.637	721.269	713.891
pos_3826	Cer(d14:1(4E)/20:0(2OH))	0.282836	3.18e-08	3.18e-08	211.282	0.0421499	129.958	342.543	256.492	353.793	7289.83	6746.54	7094.86	3.18e-08	1.51453	3.18e-08	315.751	360.435	320.983	3.18e-08	3.18e-08	3.18e-08	200.439	152.852	113.298
pos_3838	DG(16:0/18:3(9Z,12Z,15Z)/0:0)[iso2]	912.916	961.449	896.3	1251.27	1164.87	1126.4	2008.23	1933.26	1863.3	2081.94	2012.41	2056.62	1506.37	1474.29	1371.28	1306.61	1343.36	1221.04	534.247	538.898	519.776	1329.33	1191.11	1106.71
pos_3843	13,14-dihydroxy-11-mulinen-20-oic acid	198.862	165.967	191.72	5.29869	3.18e-08	3.18e-08	2.92391	2.69008	1.65788	5.12555	3.18e-08	3.18e-08	38.7811	38.819	38.7212	0.406162	2.03386	3.18e-08	208.108	224.632	193	5.79023	5.05456	6.79764
pos_3846	DG(20:4(5Z,8Z,11Z,14Z)/0:0/20:4(5Z,8Z,11Z,14Z)) (d5)	3171.95	2837.01	3571.9	498.633	714.809	755.97	531.086	582.427	678.4	656.067	713.802	726.42	1081.18	1030.21	1122.46	438.667	678.409	612.25	2848.24	3268.51	2865.54	664.586	743.163	713.785
pos_3853	DG(18:2(9Z,12Z)/18:2(9Z,12Z)/0:0)	5444.79	5400.86	6122.71	8226.4	8141.1	8709.14	3702.66	3764.27	3914.15	6351.96	6392.13	6891.93	2983.9	3078.78	3251.3	6474.54	7394.22	6568.37	3485.68	3630.59	3416.23	7543.63	7835.17	7893.29
pos_3872	15-methyl-15S-PGD2	1044.35	1094.19	1134.95	5.49856	7.00508	3.18e-08	16.3578	19.8006	30.8687	6.76623	10.8079	0.0050601	223.17	224.293	233.39	1.1778	5.78872	2.71444	1078.22	1071.43	1002.53	21.4611	26.8223	23.4527
pos_3889	DG(18:1(9Z)/18:4(6Z,9Z,12Z,15Z)/0:0)	2169.23	2061.79	2346.24	4387.85	4364.81	4339.57	2677.89	2582.14	2631.94	7203.37	7157.24	7253.87	2513.13	2528.44	2558.92	5596.91	5644.99	5547.11	2291.2	2293.42	2233.49	4216.74	4239.92	4436.97
pos_3921	2-Methylpyridine	33.3824	31.0465	29.3342	59.1193	72.8863	74.5747	38.8095	33.361	35.6216	87.4829	84.9298	74.7831	28.4255	32.2793	29.1481	66.4897	55.8202	49.1876	20.1324	22.7915	18.8855	71.0147	64.2177	55.7122
pos_3936	Anandamide (18_4, n-3)	1148.87	1247.96	1314.41	13.867	3.18e-08	10.7838	38.0953	40.6891	45.0997	31.4391	14.8867	22.574	267.402	274.589	303.139	3.18e-08	37.9751	35.1174	899.363	871.24	806.348	56.2263	22.9432	28.0336
pos_3955	2,4,6-Triethyl-1,3,5-trioxane	152.989	162.783	156.224	370.745	356.312	388.28	185.831	180.242	184.025	393.9	426.038	388.754	171.875	187.228	154.559	311.997	303.326	280.729	119.759	116.855	92.587	354.681	323.802	308.62
pos_3956	Pantothenate	12875.1	12478.8	12792.4	33094.2	32303.3	32647.6	16094.5	16321.1	15709.8	35767.6	36126.4	36785	14436.9	14972.3	14116.2	25811	26130.1	23754	8952.91	9031.49	8129.5	29930.2	30828.1	27460.8
pos_3976	Bullatin	633.412	449.497	596.385	3.18e-08	3.18e-08	0.467555	3.18e-08	3.18e-08	3.18e-08	3.18e-08	3.18e-08	3.18e-08	49.9203	75.679	89.4255	3.18e-08	3.18e-08	3.18e-08	481.515	588.792	648.649	3.18e-08	0.0238198	3.18e-08
pos_3989	Oligomycin C	1365.06	1195.97	1341.85	3684.09	3568	3728.13	596.483	598.901	544.286	11244	11936.3	11762.5	712.362	652.24	834.03	4599.5	4844.04	4158.15	1303.13	1243.74	1248.34	5184.36	5474.54	5018.4
pos_3994	5-methoxytryptophan	300.066	293.887	311	782.718	781.177	828.632	350.218	414.619	339.499	847.28	882.938	816.621	336.265	346.712	337.207	615.177	641.538	560.777	232.491	211.004	191.559	707.398	731.058	638.764
pos_3997	6-[5]-ladderane-1-hexanol	54.4045	142.358	62.4533	6.84094	3.18e-08	3.38003	3.18e-08	5.46675	4.55871	5.44763	3.18e-08	7.34306	21.2722	18.8657	17.3782	3.18e-08	3.18e-08	3.18e-08	165.195	109.538	82.0279	7.73854	2.63392	3.18e-08
pos_4026	DG(18:1(9Z)/18:3(9Z,12Z,15Z)/0:0)[iso2]	14447.5	12960.1	13837.4	9035.29	7392.34	7728.81	4035.23	3441.82	3613.37	9215.59	8644.99	8779.05	4270.76	4053.66	4162.76	9128.53	8778.52	8477.44	14310.3	13876.8	13927.8	7386.85	7262.23	7380.63
pos_4030	Alanopine	522.145	474.544	499.25	1303.99	1222.83	1171.67	632.024	549.153	622.34	1344	1189.81	1388.07	574.466	520.476	535.005	910.159	889.992	839.428	349.078	349.615	330.283	1147.18	1103.82	1014.68
pos_4031	2',4',6',3,4-Pentahydroxy-3'-geranyl-5-prenyldihydrochalcone	272.795	303.828	287.231	765.588	664.39	857.242	511.868	442.813	404.262	974.847	916.354	861.49	408.999	373.365	385.779	916.43	655.486	945.744	273.765	244.011	379.417	957.633	843.308	1075.87
pos_4033	12-Oxo-2,3-dinor-10,15-phytodienoic acid	375.184	298.386	333.473	910.714	789.242	771.383	592.561	412.816	437.024	1222.08	799.71	973.795	500.601	384.124	436.758	904.348	680.191	807.911	357.409	275.353	376.521	1026.65	806.317	1048.84
pos_4387	2-Hydroxy-2-(hydroxymethyl)-2H-pyran-3(6H)-one	434.182	450.486	474.111	437.799	477.508	489.487	223.577	249.2	250.664	288.981	308.165	306.13	368.789	379.965	386.719	282.98	289.974	313.104	796.046	808.299	832.404	1096.32	1134.89	1133.44
pos_4390	Indole-3-acetamide	84.0124	107.292	119.055	255.584	289.712	290.695	80.4561	97.4717	92.5937	257.366	269.6	275.457	52.9039	52.0032	41.2092	498.398	510.508	535.616	111.012	110.877	118.083	838.795	842.708	871.822
pos_4391	Xanthurenic acid	452.974	418.416	443.712	265.622	283.081	251.585	152.018	148.558	168.095	153.795	143.391	162.539	253.262	242.77	287.977	42.4951	46.6281	51.4151	712.309	729.209	780.775	180.115	200.513	219.129
pos_4465	3,4-Dihydroxybenzoic acid	371.226	386.148	504.851	24.368	13.6731	12.4435	235.649	196.301	326.084	56.8869	52.7902	51.5632	258.584	303.735	374.629	18.205	8.96632	7.36608	15.2667	10.1725	18.7248	18.5898	14.7756	15.2652
pos_4473	(+)-Abscisic Acid	497.55	451.523	447.702	104.243	95.009	72.8315	12.7077	25.3701	26.0271	3.18e-08	3.18e-08	1.00664	222.39	211.75	223.3	91.7716	94.9376	100.655	274.711	259.797	295.493	88.5244	89.4001	110.584
pos_4500	Pantothenic Acid	3941.54	4059.17	4273.62	5178.02	5074.95	5042.19	3224.24	3065.6	3452.91	5210.21	5114.47	5495.02	3062.9	3208.14	3336.52	2238.33	2341.78	2229.02	3329.26	3536.07	3707.05	3588.81	3667.61	3948.98
pos_4508	p-Methylolphenol	60.4481	46.6349	52.4612	7.24939	9.14854	3.12664	58.0373	50.736	56.6476	60.8257	36.7086	54.3999	37.806	35.9438	35.2289	16.0779	10.0736	13.8037	40.3566	38.1779	36.3158	3.18e-08	3.18e-08	3.18e-08
pos_4510	Ethyl N-ethylanthranilate	2787.48	2891.15	3074.12	474.76	509.304	462.124	158.62	167.718	169.457	244.71	230.74	226.701	159.934	163.303	155.12	230.813	205.084	198.631	3117.54	3228.33	3419.69	789.756	838.549	836.182
pos_4515	Asn Asn Phe	59.0401	139.535	256.589	60.3895	129.851	235.452	21.7024	339.706	127.124	26.8178	150.715	3.18e-08	11.6267	163.369	74.616	305.244	919.899	597.82	225.35	558.633	410.062	274.671	657.79	436.339
pos_4523	Phe Ala	64.628	88.514	119.205	213.83	216.47	233.523	179.586	189.41	173.97	116.59	164.652	127.045	54.4089	66.967	77.7459	285.758	312.546	323.464	168.718	183.17	190.982	605.656	646.538	683.354
pos_4530	Cys Asp Asp Cys	123.498	136.703	149.423	285.613	340.008	359.516	810.698	788.414	764.196	6427.73	6042	5964.52	146.627	150.647	159.355	124.538	132.517	114.511	61.6121	57.63	58.5732	0.310857	3.92052	3.18e-08
pos_4547	Portulacaxanthin I	350.961	449.082	309.323	6.71891	6.04491	19.031	191.569	282.715	198.936	34.6983	52.2513	45.5643	384.496	411.585	393.869	39.1931	27.0282	38.6061	296.892	274.509	248.588	7.42346	51.3553	36.4384
pos_4563	m-Salicylic acid	143.921	156.493	162.549	4.77112	3.18e-08	6.05741	117.775	139.503	131.838	123.234	127.803	124.48	54.7843	49.5325	57.9662	8.87317	2.77307	9.12722	61.1347	61.1399	63.2512	3.88033	3.18e-08	1.95439
pos_4565	Caffeoylputrescine	188.457	180.77	224.919	137.552	118.459	134.682	101.87	92.9602	104.056	80.9588	52.9088	98.5274	109.149	129.723	123.672	172.256	180.485	178.487	168.181	169.873	170.986	121.605	152.665	164.746
pos_4609	Sedoheptulose 1,7-bisphosphate	3.18e-08	3.18e-08	0.0386891	3.18e-08	0.179125	5.49122	27.9995	44.5861	41.3509	3.04853	5.80389	10.5761	23.8993	30.0534	26.7547	1.95948	2.14838	9.45676	3.18e-08	0.891987	0.00035899	3.18e-08	1.79307	3.18e-08
pos_4643	2-Methylfuran	173.265	183.577	175.527	3.18e-08	3.18e-08	1.717	12.6682	14.6823	18.0482	3.18e-08	3.18e-08	6.17537	3.95652	3.25597	3.75504	1.28546	3.18e-08	1.21997	101	105.241	95.815	3.18e-08	3.18e-08	3.18e-08
pos_4646	4-Hydroxycoumarin	1764.92	1892.05	1865.06	330.991	340.752	343.318	1206.69	1282.34	1263.55	559.551	540.312	560.518	1487.38	1511.82	1499.7	1443.96	1468.58	1485.41	1254.82	1230.62	1265.88	932.846	890.25	935.751
pos_4665	4-Hydroxyphthalide	61.8898	93.2565	97.8778	87.2181	82.021	97.3153	306.467	364.752	354.845	267.598	318.178	257.89	69.2971	81.388	77.7275	100.348	98.5177	142.727	32.8325	31.1872	32.1715	10.2163	21.035	10.2296
pos_4750	Folinic acid	908.526	952.339	983.502	896.565	900.991	966.169	1364.45	1370.54	1503.88	1276.35	1352.56	1363.33	1381.38	1377.9	1400.16	955.914	1039.96	1069.49	3198.48	3341.69	3289.9	1687.4	1781.24	1756.83
pos_4775	5-Hydroxythiabendazole glucuronide	2494.18	2501.93	2403.24	73.2466	76.2185	79.7179	436.81	400.045	410.743	0.0285868	3.18e-08	0.746963	2.11063	3.18e-08	2.82032	3.18e-08	2.07476	0.062481	154.081	143.736	140.417	50.7738	53.0441	47.5604
pos_4800	Methyl 3,4,5-trimethoxycinnamate	807.365	840.622	768.855	126.587	122.113	112.84	337.672	328.456	333.942	45.6096	45.3846	78.4206	436.967	406.288	414.903	317.544	314.487	352.717	317.751	306.233	302.587	383.294	366.331	384.494
pos_4802	METHSCOPOLAMINE	139.19	137.306	197.548	56.898	22.4391	75.5808	65.946	66.8869	79.078	33.4055	56.4714	63.9424	75.3607	84.132	88.7724	133.637	155.662	205.602	67.948	92.9697	85.2475	157.041	227.033	186.012
pos_4818	Threoninyl-Tryptophan	65.0206	87.2261	88.1203	19.9135	30.5834	35.1523	17.1697	46.2669	54.6186	3.18e-08	3.18e-08	3.18e-08	63.2257	82.0901	56.4049	19.1009	27.2437	26.6043	45.2877	46.7768	51.6769	16.757	13.5143	21.4908
pos_4840	Asp Asp Asp	3688.71	3382.69	3711.2	1343.2	1298.65	1326.48	2406.76	2898.96	3025.48	793.213	753.923	857.892	7544.45	7902.4	7263.26	621.635	617.231	651.243	2391.33	2281.57	2381.04	1426.13	1466.2	1492.25
pos_4846	4-Methylcatechol	50.9992	56.7551	53.5409	57.9151	81.3182	71.8604	177.745	183.084	205.171	209.261	201.474	245.358	83.9047	70.1877	84.1317	55.6775	64.5393	63.8635	25.155	32.3286	27.8583	24.5146	12.7662	17.7747
pos_4871	p-Coumaroylputrescine	41.0818	42.0185	48.4915	3.32566	14.3537	3.89676	15.0297	18.757	17.7329	3.18e-08	3.18e-08	0.319412	58.0479	52.8791	68.4572	23.055	18.8547	13.4747	30.4895	27.0726	34.8838	16.747	13.1704	23.8857
pos_4892	Putrescine	3.18e-08	3.18e-08	3.18e-08	3.18e-08	3.18e-08	3.18e-08	3.18e-08	3.18e-08	3.18e-08	3.18e-08	3.18e-08	3.18e-08	3.18e-08	3.18e-08	3.18e-08	3.18e-08	3.18e-08	3.18e-08	3.18e-08	3.18e-08	3.18e-08	3.18e-08	3.18e-08	3.18e-08
pos_4898	Alanyl-Threonine	68.5906	65.6452	73.7264	34.3799	30.6782	47.6794	57.6837	60.8996	60.0655	11.5065	4.82639	11.7403	46.4112	52.5058	62.557	82.6053	94.21	94.4353	46.2704	48.8452	50.7501	100.107	106.796	113.998
pos_490	4-Guanidinobutanal	296.924	286.434	286.977	1140.65	1116.1	1131.95	171.097	166.694	164.984	977.488	970.817	928.467	145.101	135.352	135.763	919.94	950.466	979.35	114.78	110.186	131.136	1676.61	1704.2	1770.41
pos_4900	Ethyl 4-(acetylthio)butyrate	103.846	78.6605	80.0048	27.7342	14.0665	9.46252	23.5727	20.5161	26.6337	0.109714	1.98546	0.0771455	64.2677	52.1865	47.088	2.78784	0.0765722	2.50469	88.6396	91.2241	83.0429	0.440989	3.63888	11.4947
pos_4902	3-Oxo-carbofuran	1394.37	1695.89	1588.29	118.367	147.078	141.694	288.795	336.112	312.634	3.18e-08	3.18e-08	6.53791	244.405	256.137	254.486	30.6629	43.7507	49.9934	1482.29	1454.21	1478.98	198.598	209.414	219.904
pos_4903	Phenylalanyl-Glycine	126.73	166.535	152.44	27.0123	25.0404	38.4947	106.857	129.903	122.112	18.2735	27.2693	12.0647	113.236	116.317	125.839	111.391	146.343	141.627	112.542	109.567	118.677	109.796	118.071	154.193
pos_4914	Cys Trp Gly Ser	1806.12	1928.86	1767.63	125.457	164.005	169.29	991.861	950.575	935.06	54.1126	21.6587	31.33	425.013	385.079	388.054	179.192	170.835	212.68	1729.15	1630.54	1580.06	222.348	180.299	200.183
pos_493	L-Arginine	2296.28	2223.14	2275.33	24123.7	23097.4	23803.8	701.41	797.258	699.99	20131.5	19812.9	19659.2	949.63	1128.11	1028.67	20162.4	19840.7	20518.7	963.476	978.581	1065.91	28742.5	29191.3	30173.1
pos_4936	DL-Phenylalanine	336.981	355.607	345.172	117.537	115.508	123.894	136.583	145.306	132.731	80.8238	73.6939	84.068	159.93	144.188	148.723	148.992	139.778	157.027	289.161	282.232	295.313	315.46	311.128	308.201
pos_4937	6-Methylquinoline	3515.96	3515.08	3628.9	371.744	389.389	382.767	1062.19	1025.92	1052.71	408.196	411.703	405.153	656.227	622.858	695.311	623.893	612.177	646.112	3045.49	3024.22	3108.65	2331.02	2301.96	2455.46
pos_4939	2-Propenal, 3-(1,3-benzodioxol-5-yl)-	3579.28	3369.33	3521.21	791.688	826.888	839.036	761.848	779.454	790.698	351.276	388.706	425.252	2098.62	2037.43	2114.04	761.909	766.699	813.971	2420.39	2413.55	2394.66	813.467	851.139	861.697
pos_4941	Indoleacrylic acid	30437.9	29390	30582.1	3004.62	3062.64	2999.64	9168.79	8971.23	9047.97	2954.57	2866.96	3192.97	6087.89	6008.61	6305.82	5098.33	5089.23	5377.17	25601.8	25633.6	26489	17570.5	17923.3	18580.4
pos_4951	3-O-Mycarosylerythronolide B	271.387	222.052	229.163	3.18e-08	3.18e-08	5.96556	69.1003	48.1765	46.7559	0.799608	3.18e-08	3.18e-08	34.4941	37.9053	38.7077	3.18e-08	6.35863	3.18e-08	11.3508	12.844	15.3907	3.18e-08	3.18e-08	3.18e-08
pos_4963	Isoleucyl-Asparagine	109.995	128.286	129.403	8.13009	21.5147	11.2776	35.0783	70.8278	47.0443	13.9911	43.7085	17.0554	25.2899	20.1048	34.3338	111.001	101.415	103.517	77.7617	76.7436	81.0401	49.6366	57.957	48.303
pos_4968	Amygdalin	473.817	500.933	464.741	129.844	110.755	151.274	91.8045	89.0882	97.3331	3.18e-08	3.18e-08	3.18e-08	75.5378	69.0118	83.2546	126.585	111.929	77.96	505.1	505.651	505.444	28.1109	60.3298	27.8316
pos_5028	Allantoate Allantoic acid	55.2997	69.107	47.1242	4.31543	3.18e-08	3.92378	146.487	124.317	102.211	53.2678	45.7941	37.0264	82.5327	67.9022	62.0703	3.36938	3.18e-08	0.388794	7.62271	23.9624	18.3744	11.5068	0.0305442	6.68468
pos_5073	2-Chloro-L-phenylalanine	59065.5	57752.2	59087.7	126373	123337	126724	71341.3	71823.4	72554.3	135939	137492	143609	67988.3	68463	68267	99155.5	98597.7	99300.3	45869	46626.7	49222.5	103523	110977	109921
pos_5074	4-thiouridine	1035.45	933.265	906.67	257.543	215.21	184.289	281.169	305.831	330.878	200.571	191.074	218.174	1197.99	1247.18	1208.03	108.278	112.308	134.888	277.294	271.58	298.422	160.665	150.696	152.229
pos_5092	Methyl 7-epi-12-hydroxyjasmonate glucoside	189.863	177.483	169.585	148.128	109.261	150.443	99.7864	93.5477	103.765	18.2715	54.5911	37.2271	205.15	182.14	172.707	210.378	199.435	215.748	202.227	185.122	186.032	111.194	159.135	140.248
pos_5115	Citalopram (propionic acid derivative)	12485.4	12360.8	12704.4	2007.56	1874.11	1964.89	3098.77	3153.24	3198.5	573.476	569.281	622.523	3055	3044.24	3310.9	618.698	659.579	748.873	11325.3	11136	11734.2	2442.26	2652.19	2627.13
pos_5135	(R)-(-)-Mellein	284.188	289.64	269.241	38.191	61.2231	59.0864	106.939	170.669	123.576	72.1743	98.9875	80.7368	510.402	547.93	581.793	82.7385	84.7588	108.622	411.406	414.124	444.411	44.6985	61.8827	75.7669
pos_5140	L-Aspartyl-L-phenylalanine	104.936	106.104	88.7227	3.18e-08	3.18e-08	1.55241	46.8142	39.9208	44.2834	3.04644	3.18e-08	3.18e-08	90.7147	98.1659	90.515	50.992	47.6163	56.0297	270.84	227.585	266.729	93.7415	107.057	79.338
pos_5151	p-Tolualdehyde	341.017	255.132	264.021	51.1666	54.2364	45.8679	706.976	426.926	602.534	88.9876	59.6646	90.9503	771.687	498.148	695.131	101.597	92.1748	91.4338	576.774	530.532	571.998	109.48	81.5552	104.553
pos_5167	Isoamyl cinnamate	279.828	252.82	228.423	266.066	243.041	225.533	78.1607	53.5315	60.9571	90.5139	84.1201	97.2847	294.252	221.683	271.594	188.599	200.041	177.073	210.046	190.248	199.244	113.109	102.132	120.392
pos_5172	Alnustone	104.221	99.1853	102.629	297.399	291.406	252.726	314.914	294.095	285.95	81.4844	71.6764	74.375	81.2066	80.7382	86.2546	407.626	385.547	368.393	122.875	119.887	113.975	594.122	631.726	553.904
pos_5173	Rolipram	56.4611	62.2405	43.5982	10.9621	3.18e-08	7.32774	139.879	108.809	106.845	3.18e-08	2.29139	1.98438	33.6123	23.8881	34.7019	17.2141	9.40058	19.1672	78.4933	67.3493	74.4229	7.04351	10.2968	12.7512
pos_5177	Amoxicillin	477.212	527.239	555.809	269.2	259.27	290.957	416.484	469.103	476.466	63.7962	55.7415	66.1296	357.913	410.022	438.85	195.865	237.54	221.873	333.066	345.991	358.347	346.032	391.16	339.735
pos_5214	DL-Mandelic acid	673.584	726.799	663.845	229.679	236.941	237.726	170.084	185.7	167.502	117.447	100.267	129.845	409.703	412.885	406.785	151.785	149.529	163.33	509.53	495.236	505.799	249.852	237.351	245.326
pos_5219	Caffeic acid	8635	9009.03	8946.23	2345.36	2451.76	2541.97	1983.06	2104.87	2153.8	1017.2	1093.44	1102.83	5289.08	5380.22	5325.09	1631.66	1662.42	1744.18	6594.06	6528.3	6770.94	2589.2	2605.58	2686.93
pos_5223	3-Hydroxy-4-methoxycinnamic acid	27854.4	27501.1	28074.1	7972.15	8098.13	8385.57	6816.12	6749.19	7027.1	3669.86	3794.08	3852.69	16427.7	16529.2	16923.8	5379.89	5471.91	5717.68	20342	20657.1	21583.1	8615.2	9066.03	9203.17
pos_5226	Anibine	1215.44	1259.42	1269.47	334.075	332.505	342.167	384.654	377.37	394.454	173.822	209.687	180.717	711.222	742.79	739.472	206.646	207.633	218.761	968.667	937.64	977.791	310.416	344.316	357.636
pos_5250	Pargyline	20.0489	125.607	27.8182	32.8737	238.791	69.493	11.5914	52.3275	9.56684	0.0832325	3.18e-08	3.18e-08	13.5512	4.74621	3.6261	470.899	381.104	218.658	29.0881	20.4546	16.7124	538.085	310.909	195.091
pos_5256	Sinapoylputrescine	173.831	197.352	212.752	73.5801	94.6096	105.731	95.409	104.234	121.461	0.0120401	3.18e-08	3.05401	98.8575	118.65	131.345	148.284	157.977	160.521	73.5676	81.7396	78.8191	485.901	495.714	540.421
pos_5262	Quercetin 3-β-D-glucoside	2498.7	2561.75	2315.84	2503.55	2511.3	2370.25	148.264	156.214	154.29	337.016	351.48	348.646	1088.34	1062.59	1000.08	313.401	337.486	328.838	513.418	412.489	419.476	7.04465	4.17248	12.2772
pos_5273	(±)-Taxifolin	577.092	600.741	612.065	1749.39	1790.61	1829.68	97.6083	103.623	114.959	209.847	217.14	262.577	621.341	655.147	633.895	851.264	903.953	954.39	120.158	106.31	124.078	78.8302	60.4727	66.2821
pos_5310	Okanin 4'-(2'',4'',6''-triacetylglucoside)	615.233	681.724	657.573	26.5132	79.564	56.8418	227.283	247.871	245.944	29.131	40.7419	29.7302	920.909	960.33	933.309	51.3833	70.5145	60.3348	520.09	504.5	534.865	3.18e-08	3.18e-08	4.46808
pos_5333	Camelliaside B	839.322	858.27	798.611	3.18e-08	3.18e-08	3.18e-08	507.571	479.589	497.647	3.18e-08	3.18e-08	3.18e-08	735.752	725.614	702.81	3.18e-08	3.18e-08	3.18e-08	218.677	231.886	225.87	10.6238	22.5835	23.9266
pos_5337	Boc-Asn	304.233	310.229	279.618	182.224	168.589	170.131	161.815	132.556	141.747	53.4765	57.5714	56.1946	168.393	181.246	180.902	116.106	93.8948	114.362	172.521	169.854	176.06	129.977	115.069	135.691
pos_5354	1-Piperidinecarboxaldehyde	269.57	278.465	247.908	519.607	448.019	454.014	462.237	426.573	473.606	217.213	197.396	226.16	224.324	210.857	225.842	422.892	459.138	446.735	178.697	173.288	175.332	624.784	592.745	686.164
pos_5387	Cinnamaldehyde	759.706	874.985	807.427	669.488	722.264	697.263	134.941	152.392	153.977	296.51	289.399	297.463	490.467	500.892	495.666	361.469	358.396	381.761	352.578	340.631	358.736	254.719	253.57	250.355
pos_5388	5-Hydroxyconiferyl alcohol	63.4745	80.2893	72.8727	23.761	35.3622	33.8312	100.67	125.285	111.517	6.59912	8.97691	14.6866	93.9851	99.1241	102.713	1.34373	5.62968	3.14158	64.1248	52.2003	58.3942	25.6749	19.9086	28.1306
pos_5409	5,7-octadienoic acid	23.3731	24.3676	21.8516	3.18e-08	3.18e-08	3.18e-08	71.0578	69.5877	70.878	2.611	5.90584	1.60854	25.8625	27.7624	26.9781	12.995	15.2787	10.3296	47.4851	46.902	46.8031	2.84484	4.02949	2.25761
pos_5422	1-Methyl-1,3-cyclohexadiene	12.8355	11.1346	9.32197	3.18e-08	3.18e-08	3.18e-08	40.4683	35.0405	34.5802	3.18e-08	3.84249	3.18e-08	15.5898	12.0202	11.8059	3.18e-08	0.779302	3.18e-08	25.9356	22.1154	23.8298	4.58926	3.58916	5.36557
pos_5430	Pulcherrimin	271.664	252.228	266.548	32.5332	30.9293	17.9181	72.4861	97.028	98.6848	143.383	117.799	129.678	180.788	159.32	198.722	10.1297	7.44716	8.10785	226.752	211.801	261.67	8.37377	2.05938	9.78254
pos_5434	Iriflogenin 4'-O-glucoside	836.547	797.241	904.729	33.0414	20.6323	28.7596	406.758	426.164	428.492	368.268	365.132	326.106	666.045	586.479	627.411	101.233	130.158	100.279	698.225	694.792	656.938	32.1052	38.2587	26.902
pos_5439	6-C-Glucosylkaempferol 3-O-glucoside	31922.4	31942.4	33920.5	2953.51	2961.58	3241.58	12228.5	12201.5	12588.9	12363	12720.3	12919	23754.9	23564.3	24259.4	3133.99	3252.67	3382.32	24932.7	25237.3	26227.8	1511.33	1548.06	1600.72
pos_5444	6E-Octene-2,4-diynoic acid	59.7192	60.505	60.207	2.12656	2.45454	7.50677	142.551	118.837	147.201	4.54908	4.53842	12.0329	496.295	438.823	539.543	38.1096	47.6842	38.885	65.1492	71.1534	74.5034	32.4471	49.0868	36.3749
pos_5449	JUGLONE	88.5044	104.086	118.843	579.293	577.853	615.04	142.26	124.35	97.4091	351.972	326.837	332.825	140.209	135.238	143.678	578.97	573.127	557.324	159.671	134.796	137.601	837.921	795.752	804.179
pos_5462	Neoastilbin	170.008	193.968	210.98	255.162	226.17	321.876	619.291	590.054	656.12	1275.77	1391.15	1368.07	1255.63	1246.61	1280.83	2005.6	2100.92	2113.39	203.782	212.503	244.162	47.29	84.1234	78.72
pos_5467	6''-O-Malonylglycitin	185.482	197.562	203.591	3.18e-08	3.18e-08	3.18e-08	43.1199	53.8326	49.0939	28.4464	50.3888	33.1558	111.961	101.968	104.912	3.18e-08	3.18e-08	3.18e-08	160.289	171.96	182.14	3.18e-08	3.18e-08	3.18e-08
pos_5482	4-Hydroxyphenylpyruvate	7131.99	7229.48	7015.57	1743.93	1830.79	1788.59	1158.68	1167.59	1205.46	499.464	513.553	524.578	4527.4	4410.83	4560.21	1279.32	1327.78	1342.49	5559.27	5402.98	5625.17	1978.37	1933.61	2034.36
pos_5483	(E)-3-(2-Hydroxyphenyl)-2-propenal	1250.57	1300.43	1251.59	293.594	316.324	321.967	217.49	225.136	229.524	94.2624	98.6109	115.298	695.167	694.126	711.786	243.09	237.294	240.325	1028.84	997.433	1032.13	344.501	348.265	352.657
pos_5486	Erbstatin Analog	23416	22892.1	23272.8	6609.48	6579.71	6488.84	4186.67	4082.87	4166.69	1967.12	1954.69	2063.23	13420	13199.4	13852.4	4574.65	4563.34	4747.28	18004.4	17980	18790.1	6885.23	6997.02	7167.3
pos_5512	Mahaleboside	210.701	223.166	240.444	142.7	157.661	136.873	2820.3	2658.64	2750.85	1116.59	1072.39	1109.83	358.764	342.144	372.621	164.205	181.4	194.956	318.133	318.601	325.322	62.5401	53.4208	116.581
pos_5513	alpha-Hydrojuglone 4-O-b-D-glucoside	198.336	202.844	198.642	13.6755	3.10755	6.50039	205.526	199.714	206.81	33.8013	23.0723	33.0172	186.387	172.257	191.732	39	28.4557	55.7938	295.016	256.853	292.811	9.1581	12.5639	27.56
pos_5517	Glu Gly Tyr Cys	756.445	714.679	780.679	187.399	155.3	215.224	3289.88	3054.3	3217.74	1071.32	967.183	1093.16	688.227	651.853	728.171	367.465	427.163	419.373	486.104	481.916	495.288	195.57	201.133	210.258
pos_5537	Benzyl alcohol	9.15681	6.4297	19.9514	3.18e-08	5.13189	3.18e-08	1.66363	6.16136	9.07526	254.491	255.426	262.816	23.8792	21.75	26.8206	132.003	143.138	164.034	13.1804	14.058	19.9638	45.6424	46.4713	62.8224
pos_5538	Deoxycoformycin	647.686	667.418	636.202	36.4154	40.5047	52.1031	105.547	96.3606	96.0786	18.5246	14.8537	8.87775	23.9713	29.2752	39.7639	46.9924	52.7117	40.5021	154.518	151.347	145.51	100.231	121.085	125.43
pos_5546	Quercetagetin 7-methyl ether 3-cellobioside	593.992	570.776	548.594	24.9233	9.37412	27.37	271.625	225.672	247.293	39.2333	28.9928	52.0406	603.198	570.424	589.505	14.9097	5.96436	9.75151	168.537	159.284	164.427	3.18e-08	3.18e-08	3.18e-08
pos_5548	Toluate	1457.27	1522.69	1498.33	847.364	864.145	903.586	1207.53	1217.75	1266.19	2574.93	2664.86	2699.29	1267.47	1329.07	1366.94	2109	2227.83	2394.8	911.881	931.94	955.269	1868.08	2041.43	2078.27
pos_5549	hydrocinnamic acid	10.0987	12.6001	11.2522	4.82079	0.554561	3.28363	12.875	15.0359	11.5443	3.75506	3.28462	5.8983	8.86989	16.8423	10.9491	0.144282	5.79542	3.18e-08	25.8735	33.3846	28.2137	9.62007	9.88897	7.32064
pos_5550	Isoscopoletin	659.363	702.06	687.65	29.5087	38.4939	25.3115	2657.87	2651.66	2623.35	858.919	852.676	865.718	105.539	95.7108	104.25	76.3612	82.0959	94.1706	3126.56	3097.9	3123.77	86.7634	89.903	105.323
pos_5553	Scopolin	711.988	718.241	703.261	101.208	90.3078	111.086	3786.11	3690.11	3806.23	431.641	517.806	483.472	3460.4	3415.04	3592.03	475.075	493.677	523.799	1750.05	1771.37	1819.22	331.42	331.158	341.841
pos_5567	Petunidin 3-gentiotrioside	1427.93	1406.36	1492.73	107.968	90.2377	84.2604	38.8382	46.3804	51.4291	2.22115	7.37396	9.51416	393.929	433.467	440.24	6.88578	3.43299	2.82203	85.4579	107.167	103.968	3.18e-08	3.18e-08	2.76462
pos_5581	tert-butyl p-Toluate	957.869	989.521	1033.1	418.12	390.48	422.192	321.648	289.914	329.435	148.19	176.714	186.821	1014.62	1019.11	1060.59	775.894	772.647	832.076	837.234	834.316	827.094	521.244	552.503	518.141
pos_5595	Astragalin	625.737	641.533	656.947	1713.91	1718.58	1856.29	54.5779	62.4559	45.4992	27.0626	3.18e-08	35.9847	1394.97	1401.23	1466.69	57.408	34.8724	45.8175	292.477	294.009	288.345	0.817065	3.18e-08	1.88947
pos_5597	Salvianolic acid A	425.74	388.171	335.228	130.453	131.941	120.544	163.422	156.248	148.798	47.3549	42.5253	61.4111	394.502	338.263	340.443	209.649	215.845	214.265	171.543	171.724	152.536	125.691	126.153	121.919
pos_5635	o-Vinylanisole	143.368	137.66	140.372	53.4494	33.5755	29.9278	82.0737	60.1056	75.5373	16.0409	6.867	18.1937	145.878	116.498	140.127	56.0644	69.8719	56.131	108.156	114.112	111.969	99.9978	77.5844	100.15
pos_5637	Hydroxyprolyl-Hydroxyproline	207.169	248.875	199.701	52.1987	48.2043	56.6602	81.8504	66.2788	78.5487	3.38875	3.27709	10.4301	178.265	145.101	162.455	13.7725	9.21193	17.6487	125.016	108.086	124.429	8.85199	10.2697	11.3931
pos_5674	Quercetin 3-methyl ether	2401.68	2653.09	2695.21	4537.01	4862.45	4909.48	280.273	270.669	288.8	740.497	714.043	756.817	992.882	956.766	908.823	722.418	637.885	681.703	321.574	309.885	308.299	208.321	210.425	214.253
pos_5679	4-Methylumbelliferyl β-D-glucuronide	33.208	35.6836	44.5973	3.18e-08	0.349839	3.18e-08	10.5401	13.6987	13.9183	4.65811	3.89911	3.18e-08	75.3173	88.9254	97.2619	7.23916	5.85663	5.88873	82.3965	83.5173	100.457	4.04495	3.18e-08	3.18e-08
pos_5690	Isorhamnetin 3-sophoroside	1960.65	2055.6	2005.47	2395.99	2373.05	2531.17	294.318	297.252	310.543	545.667	557.353	643.12	1255.38	1183.74	1283.25	391.003	404.042	449.672	920.543	938.717	934.345	450.404	473.267	520.592
pos_5695	Isorhamnetin 3-rhamnosyl-(1->2)-galactoside-7-glucoside	17834.1	17871.3	18698.2	31202.6	30464.8	31415.1	1412.04	1446.36	1479.23	2003.59	2044.18	2140.09	6241.41	6095.45	6247.24	2515.2	2586.05	2737.67	3888.79	3999.56	4038.23	378.49	388.606	427.871
pos_5702	7-Acetoxy-6-methoxycoumarin	7.30721	37.286	3.24656	2.38369	3.18e-08	3.18e-08	39.0205	59.2384	15.968	67.6877	96.8448	58.4467	1.60872	4.10298	0.00977109	3.18e-08	4.86233	3.18e-08	12.798	6.77439	2.39259	3.18e-08	3.18e-08	3.18e-08
pos_5750	Methyl salicylate	117.522	120.831	116.309	114.35	89.8169	96.6073	90.232	70.5938	83.273	142.8	136.745	113.742	87.5311	83.2355	87.7955	43.6343	27.3668	33.4932	55.9365	46.9751	47.7828	44.4181	39.223	41.6404
pos_5762	Ethyl vanillin isobutyrate	64.7859	72.6483	75.8633	3.18e-08	3.18e-08	4.17319	9.82615	9.52791	9.41503	3.18e-08	2.57681	3.18e-08	65.9686	75.9474	76.7181	87.8102	83.8251	106.402	49.4372	47.1802	58.7358	4.26111	7.85259	2.64771
pos_5774	Nicotinate D-ribonucleotide	4997.03	5587.14	5697.3	1471.92	1555.38	1731.44	9201.72	9473.68	9211.36	4996.41	4953.66	5096.09	5268.61	5226.89	5119.4	4200.37	4171.9	4307.82	7679.57	7778.13	8022.43	2925.93	3078.97	3089.01
pos_5779	Pachyrrhizone	98.4755	96.1051	119.967	5.80047	3.90584	10.3718	190.463	196.727	186.656	145.958	156.412	153.693	131.756	120.635	128.169	117.897	123.124	106.726	151.296	146.699	138.773	67.0856	63.0618	54.2439
pos_5788	Fujikinetin 7-O-glucoside	5811.69	6163.64	6482.93	1401.08	1446.49	1531.83	13504.3	14027.7	13635.1	7125.7	7169.12	7268.17	6810.62	6838.58	6543.19	8052.81	8014.04	8339.66	9251.27	9464.23	9563.46	4215.88	4232.61	4441.19
pos_5794	Scoparin 2''-O-xyloside	107921	108414	112664	25345	24544	25833.2	236165	240038	238535	118109	116696	120579	125402	125576	123576	134193	132658	137779	163897	167949	171241	80360.7	81209.3	84571.3
pos_5828	3-Hydroxycoumarin	6305.46	6413.1	6262.51	3098.17	3254.96	3217.69	3319.69	3376.52	3442.54	2571.22	2611.55	2620.6	8022.84	7817.78	7939.25	3097.28	3128.45	3320.92	9049.33	8880.38	9236.34	4031.59	3912.14	4244.15
pos_5829	4-Methoxyphenylacetic acid	904.59	881.88	901.807	343.188	352.414	366.836	462.367	467.82	459.279	348.707	370.736	351.05	614.787	625.97	621.469	279.493	269.406	297.837	849.42	848.257	842.505	352.657	370.008	397.074
pos_5830	1,4,5-Naphthalenetriol	19515.8	19008.2	19193.5	10820.9	10629.4	10925.3	11500.8	11442.4	11767.7	9036.61	9171.97	9520.11	25500	25100.1	25571.8	9388.13	9486.36	9826.33	26950.1	27084.3	28248.4	13223.6	13672.7	14373.6
pos_5831	Sinapyl alcohol	1730.85	1840.41	1834.32	2019.38	1946.51	1902.73	605.072	659.704	633.114	1386.42	1395.57	1447.47	1464.64	1445.61	1499.82	1193.62	1175.24	1152.27	2456.78	2511.41	2591.84	1266.88	1229.29	1302.19
pos_5832	Artemidinol	63.7032	59.3009	54.8805	9.03235	5.61851	20.9127	115.058	124.811	119.272	3.18e-08	17.4172	4.21802	60.7027	79.5442	77.5233	34.3627	23.4018	41.6281	59.5359	68.2755	77.933	20.4856	22.4218	25.0436
pos_5836	Ovalitenin B	496.929	558.474	480.527	175.661	159.304	203.385	840.479	829.382	801.554	262.891	329.929	288.599	564.262	565.734	531.731	356.886	314.135	324.457	390.14	385.567	423.066	186.746	221.678	226.828
pos_5845	S-(p-Azidophenacyl)glutathione	98.9598	43.4543	95.8382	3.18e-08	3.18e-08	0.0573531	16.7467	22.6238	21.2817	294.242	191.364	253.411	50.146	47.5622	53.4018	1057.58	1500.2	1066.84	18.791	21.9799	16.2399	354.157	574.743	341.225
pos_5856	Methoxsalen Metabolite	17.7318	21.5651	7.04716	3.18e-08	3.18e-08	3.18e-08	6.58981	4.02293	1.52265	68.8146	55.1472	71.1747	17.5955	16.3628	29.3107	264.314	222.94	317.147	10.4546	8.27542	17.0786	4.71358	2.42109	7.14237
pos_5866	Limocitrin 3-sophoroside	1641.48	1757.45	1719.13	131.612	129.542	142.49	321.225	337.457	349.836	44.8271	64.8933	33.1694	4451.9	4391.44	4369.28	0.281827	17.9966	8.01797	453.521	456.135	447.57	3.18e-08	9.45604	6.89737
pos_5877	Methyl cinnamate	897.442	959.43	926.505	262.73	274.266	289.958	2972.86	3118.41	3070.93	517.808	496.021	517.75	794.406	802.027	791.238	317.327	309.43	321.756	1007.04	1006.35	1044.78	333.835	310.725	363.782
pos_5882	5,7,2',3'-Tetrahydroxy-8,6'-dimethoxyflavone	3970.38	4282.91	4416.98	88.2606	108.598	144.663	491.031	504.866	506.414	273.328	269.484	282.912	2932.07	2914.76	2834.7	224.349	212.372	246.369	879.658	923.017	965.807	105.285	128.6	125.354
pos_5915	Isobutyl cinnamate	718.653	754.897	718.46	390.761	437.739	401.537	387.898	408.14	402.504	459.269	383.469	496.279	1151.81	1150.98	1136.97	748.787	730.338	757.168	445.339	446.476	450.593	335.818	342.778	329.81
pos_5916	Sinapic acid	5903.95	6085.09	5984.23	2216.29	2339.5	2403.43	2470.92	2568.9	2663.78	3337.9	3327.09	3488.46	6752.23	6760.59	6803.24	11822.2	12273.6	12497.7	10172.9	10329	10631.1	5463.79	5772.04	5980.46
pos_5929	Isoquinoline	128.549	133.374	148.283	1679.67	1694.61	1875.83	117.334	120.655	117.966	1069.82	1080.86	1160.08	152.877	147.148	182.837	1319.31	1395.42	1547.79	107.644	109.625	125.417	727.064	791.289	823.518
pos_5935	Resorufin	69.4269	61.9882	67.7179	3048.57	3154.15	3320.96	61.9462	75.79	69.9752	1717.16	1794.41	1802.3	71.3985	61.2221	61.3049	2206.4	2292.29	2487.54	49.5174	44.982	41.0648	1349.25	1353.53	1462.79
pos_5958	Apocynin A	582.005	621.753	680.476	16.6631	11.3842	17.6511	611.931	658.13	649.847	282.017	331.053	314.827	390.068	389.431	392.528	54.5275	71.4629	87.5589	1626.71	1705.86	1732.52	113.176	126.125	148.532
pos_5960	Isoplatycarpanetin 7-O-glucoside	4631.75	5051.31	4906.26	613.082	602.792	626.294	1455.08	1587.58	1432.17	457.238	541.857	504.32	1862.36	1813.83	1825.44	332.487	368.949	360.959	5836.14	6042.16	6250.69	222.098	281.096	229.98
pos_5963	Scoparin 2''-glucoside	38912.7	42922.5	42435.3	1241.44	1304.39	1422.34	12105.4	13805.1	12692.9	4197.65	4957.84	4548.63	26597.7	26780.4	26604.4	686.868	670.146	760.679	85026.6	88662.3	90904.8	797.404	1092.81	919.092
pos_5982	5-methoxyuridine	1086.65	1111.74	1138.69	366.324	394.054	462.848	397.465	374.978	411.834	134.487	126.604	178.102	316.515	301.199	321.993	116.438	127.624	89.8622	219.45	235.218	237.073	103.102	117.388	117.336
pos_5995	Rhamnellaflavoside A	5998.97	6286.14	6020.41	3766.32	3896.87	3929.46	898.862	1013.33	969.74	1887.79	1945.72	1896.94	942.298	929.054	926.652	2088.11	2252.15	2391.74	1251.05	1268.59	1238.96	954.121	955.768	958.898
pos_5996	PECTOLINARIN	988.847	1046.88	1030.19	309.925	263.697	334.081	209.481	229.892	241.456	38.8004	56.6903	107.596	170.158	190.678	177.433	16.7332	42.2767	12.0889	266.07	255.968	268.101	52.7534	57.6607	56.33
pos_602	Guanosine 5'-diphosphate	34.0706	52.7777	42.6589	814.089	697.992	653.809	126.793	136.824	120.711	25.3316	3.18e-08	21.8111	54.3616	77.0551	63.4035	123.361	95.6678	105.476	53.0649	62.1809	70.0646	364.388	322.642	364.209
pos_6060	4-(2-hydroxypropoxy)-3,5-dimethyl-Phenol	163.559	156.841	157.891	60.4361	40.5952	57.3729	52.4587	53.2492	56.8234	4.61546	6.42106	5.45702	71.3076	72.4579	79.8224	27.172	24.492	30.092	90.2488	86.7983	103.048	43.2998	38.0899	51.6226
pos_6066	3'-Methoxypongapin	230.551	230.002	254.426	48.5602	65.1475	54.5998	219.056	224.428	229.738	208.066	195.206	206.213	136.92	126.459	156.91	35.3512	61.3192	29.2788	459.895	482.727	489.542	99.5026	96.6788	118.002
pos_6072	3,8-Di-C-glucopyranosyldiosmetin	41876.8	39734.6	41296.5	7783.23	7495.08	8089.27	46850.8	46151.2	48523.4	34596.2	33919.2	34410.1	16940.1	16147.8	17169.4	4095.46	4141.93	4342.18	87125	88589.8	89413.6	14572.2	14868.2	15704.1
pos_6085	Methyl trans-p-methoxycinnamate	579.797	623.084	587.034	372.392	328.943	344.211	1444.82	1484.03	1517.41	244.757	258.715	279.67	165.741	161.602	179.423	233.945	229.307	238.847	542.057	540.364	558.078	153.06	157.052	171.504
pos_6092	Eriobofuran	697.142	735.291	675.446	1410.8	1403.74	1298.58	102.127	97.5067	86.8227	27.7267	17.1894	27.7681	199.721	225.422	198.202	322.497	336.482	335.19	149.192	151.095	161.91	3.18e-08	13.3257	3.18e-08
pos_6097	Mycochromone	8451.88	7932.5	8041.81	19048.9	17610.1	18386.3	342.366	315.796	385.551	478.011	491.882	613.483	2361.56	2310.16	2430.19	4509.6	4676.95	4865.54	1686.91	1716.96	1793.14	1185.25	1245.86	1348.25
pos_6105	Apigenin 7-(6''-methylgalacturonide)	2337.18	2439.65	2270.85	4336.84	4359.95	4273.16	119.321	114.236	131.705	1.89121	6.83432	28.4053	852.64	866.226	890.306	1023.45	1112.98	1047.93	846.814	824.586	842.374	309.208	266.106	339.833
pos_6106	Quercitrin	2322.98	2176.35	2094.82	3741.15	3483.1	3513.51	459.901	425.846	473.293	265.445	248.2	291.21	1836.68	1790.17	1930.84	1255.97	1280.15	1354.05	1018.48	1000.53	1100.24	334.369	326.605	356.945
pos_6111	Acadesine (Drug)	88.6631	99.9668	95.9527	24.3146	26.2864	23.0978	311.877	300.038	341.938	21.0135	21.9517	21.8178	123.88	127.852	142.893	0.309496	15.7624	8.15573	101.341	112.969	117.73	0.289823	3.82419	14.8806
pos_6137	2-Phenylethanol	214.388	238.001	221.132	68.7237	75.5872	76.649	199.879	210.121	204.063	82.2281	66.4508	74.5332	239.182	241.801	233.479	107.908	90.3415	106.983	269.174	244.174	271.14	82.9204	89.2215	80.924
pos_6145	1-Methyl-2-propylbenzene	338.427	321.378	331.575	77.7934	79.6143	75.179	146.058	150.93	153.917	69.4936	61.0324	77.5296	570.526	566.749	575.301	103.686	110.293	106.302	300.771	311.32	326.42	97.7711	108.156	114.423
pos_6148	(E)-4,8-Dimethyl-1,3,7-nonatriene	144.683	154.726	141.389	19.8139	19.3969	22.7189	51.7762	65.3235	56.6678	16.3766	13.185	21.0982	270.232	284.3	274.023	31.8684	27.8977	40.4836	146.339	143.056	160.202	38.0384	28.5109	38.1266
pos_6151	4-Isopentylphenol	419.521	414.717	416.084	113.771	95.4688	118.372	164.056	175.018	178.519	58.2123	72.5416	70.904	647.071	614.936	639.707	102.465	113.069	123.851	346.931	328.331	366.896	129.921	151.095	144.953
pos_6163	Corchoionol C 9-glucoside	5049.87	5008.89	4961.36	2104.19	1993.69	2056.33	2727.28	2690.77	2757.01	1121.33	1129.43	1139.39	7695.4	7434.3	7422.7	2107.31	2127.31	2056.44	4947.2	4856.92	5041.17	1934.7	1924.06	2036.75
pos_6207	5,7,3',4',5'-Pentahydroxyflavanone	73.9807	90.1767	70.0529	217.263	187.018	196.247	1190.4	1173.57	1183.26	3088.31	3053.21	3135.96	1416.08	1432.35	1459.08	829.944	857.754	870.261	658.077	632.677	653.55	3.18e-08	15.8136	30.3711
pos_6217	Piperyline	32.8609	36.742	34.2665	33.276	42.72	38.486	2.26386	2.44943	4.80722	115.687	110.988	111.97	302.46	280.101	285.888	123.458	118.076	128.274	572.448	553.768	584.417	84.5293	52.805	61.425
pos_6236	2E,4Z-Heptadienal	7.9607	10.687	9.98593	3.18e-08	3.18e-08	3.18e-08	17.872	20.5702	21.7853	3.18e-08	3.18e-08	3.18e-08	11.0504	12.1361	14.3437	3.18e-08	0.00659312	3.18e-08	50.5432	49.1205	47.9844	3.18e-08	3.18e-08	3.18e-08
pos_6250	Anisole	26.0923	21.5946	23.175	3.18e-08	3.18e-08	3.18e-08	30.0285	25.6436	20.8714	14.0273	21.3788	11.0639	31.1844	25.4536	26.0431	2.13867	2.42657	2.79357	106.596	96.0145	92.6505	6.96912	0.0935786	5.22507
pos_6255	cis-2-Methylaconitate	21.0048	24.011	20.9083	0.744797	0.183149	0.187606	11.9009	15.4371	14.8464	17.6811	25.1299	26.0179	70.0763	70.3238	64.9578	1.76973	2.82374	2.74251	483.838	438.321	480.006	1.57599	1.24283	3.18e-08
pos_6278	Eupatolin	313	307.256	346.584	0.13187	8.7708	2.84517	131.644	132.805	147.588	10.2585	5.13681	13.213	529.481	585.749	608.917	57.576	43.7137	60.6298	532.084	552.167	581.072	14.9458	17.8961	15.9968
pos_6304	1,2-Cyclopentanedione	10.2665	10.1459	9.85246	3.18e-08	3.18e-08	3.18e-08	4.65626	6.03307	5.64216	3.18e-08	3.18e-08	3.18e-08	19.0671	15.7345	18.2634	0.77817	0.857747	4.38132	58.5453	51.0856	55.8845	2.60942	1.00821	4.56187
pos_6307	Hexyl 2-furoate	209.1	215.298	204.653	67.711	68.7813	71.6057	61.7368	53.8442	62.5217	51.2364	46.1998	52.9812	96.6004	113.02	96.9515	42.435	53.0072	54.6782	200.807	184.575	198.943	101.672	97.2288	100.098
pos_6316	Iridotrial	119.314	114.967	110.428	9.37949	3.16073	8.06728	84.498	76.9173	84.95	96.5148	71.9488	108.846	135.163	154.239	141.892	47.2285	77.7034	50.1182	563.925	550.856	598.948	197.777	206.148	231.368
pos_6317	ISOBERGAPTENE	8.74415	14.0671	17.6892	3.18e-08	3.18e-08	0.119807	361.36	384.045	382.985	111.877	93.6743	100.311	816.732	817.067	809.417	42.9438	61.619	42.0612	621.612	616.147	640.286	4.31693	17.7648	10.072
pos_6318	4-Methylumbelliferyl acetate	65.1882	82.3668	103.323	28.004	39.4158	33.4105	58.2975	69.4794	110.606	75.5581	94.1868	115.735	265.76	282.835	278.907	120.74	139.701	161.292	225.99	231.726	252.18	37.3027	62.8949	62.9888
pos_6319	2,3',4,6-Tetrahydroxybenzophenone	68.1003	58.5208	52.7653	18.1032	6.52709	2.65336	165.135	153.432	191.257	47.5402	23.1837	56.9581	311.156	294.119	296.946	224.241	197.936	207.86	340.835	317.045	318.107	7.00055	5.13e-05	11.1396
pos_6334	2,5-Dimethylbenzaldehyde	89.6342	99.7768	115.521	38.2267	35.9278	36.3467	81.1614	97.9112	89.5387	101.563	98.5796	97.9607	90.3475	106.586	108.418	58.5345	71.0503	79.9432	136.727	155.917	146.021	48.6133	55.1591	41.4595
pos_6337	Nabumetone	190.494	189.135	156.039	129.36	131.114	120.516	201.197	197.8	189.628	410.994	365.857	387.571	250.022	221.515	235.823	269.802	246.156	249.944	134.519	124.325	126.448	129.444	122.579	139.543
pos_6343	Xanthotoxol glucoside	602.077	650.117	659.027	214.01	277.695	266.489	216.191	237.99	243.036	552.262	570.089	532.29	275.549	305.427	245.558	213.316	278.725	232.296	244.622	234.807	233.169	306.552	227.625	278.788
pos_6350	cis-1,2-Dihydroxy-1,2-dihydro-7-hydroxymethylnaphthalene	407.214	412.943	442.563	172.267	170.75	184.207	173.672	183.492	187.502	385.287	393.477	396.958	267.984	281.2	289.788	223.9	233.518	235.545	204.926	203.475	221.494	147.591	157.293	166.137
pos_6355	6-C-Galactosylisoscutellarein	4906.33	5662.55	5274.08	67.8525	88.234	122.351	1614.06	1654.54	1714.15	565.715	619.335	643.957	8360.88	8633.47	8393.77	60.4382	77.2775	59.5292	5347.49	5344.02	5431.1	58.0439	106.145	92.83
pos_6361	α-Pinene oxide	135.551	111.912	101.753	3.18e-08	3.18e-08	2.99128	19.0042	21.5728	23.7926	3.18e-08	3.18e-08	3.18e-08	41.3091	36.6139	33.916	10.6381	7.12231	6.91566	55.5356	48.4817	52.6221	3.18e-08	3.18e-08	3.18e-08
pos_6367	Castillene B	29.8492	34.9467	29.1066	0.0323576	4.63635	1.86524	31.553	22.1747	21.1366	2.56037	0.416474	3.64377	114.116	102.243	146.559	13.011	22.1213	21.8622	85.1945	88.1741	96.8603	24.5051	29.0329	41.3078
pos_6370	Scutellarein 6,7-dimethyl ether 4'-glucoside	640.658	674.191	697.429	31.1814	17.1588	39.6988	1399.86	1462.96	1496.24	84.9897	71.7086	100.512	822.804	845.885	833.146	47.7096	52.8784	60.312	6932.94	6862.83	7006.89	10.2632	7.15414	15.1626
pos_6384	Vanillic acid	220.171	190.175	185.605	418.164	419.84	398.807	2347.2	2410.88	2329.78	924.956	896.345	923.966	153.187	190.945	161.325	167.659	182.014	176.106	15.4156	27.9517	35.1212	14.9589	7.91429	16.94
pos_6403	exo-5,6-Dimethylbicyclo[2.2.1]hept-5-en-2-ol	90.0628	86.7328	90.4029	3.18e-08	1.29713	3.18e-08	168.201	165.211	179.114	31.4078	20.3229	17.8496	86.6245	85.7156	99.7463	0.662539	1.88481	4.64253	392.378	412.331	438.514	31.4977	37.4497	45.3037
pos_6405	(-)-Isopiperitenone	193.228	194.47	203.063	2.96288	2.45061	0.863477	233.196	236.006	251.852	44.8128	50.2012	57.2377	197.591	199.107	204.664	21.5472	31.4634	32.19	643.586	631.372	653.633	69.7148	83.5814	81.4017
pos_6424	3-Methylcrotonaldehyde	5.99822	5.75004	8.3682	3.18e-08	3.18e-08	3.18e-08	15.5037	19.9643	21.9902	3.18e-08	3.18e-08	3.18e-08	5.82507	3.18796	5.473	0.0114689	3.18e-08	3.18e-08	44.9933	43.2746	42.9108	3.18e-08	3.18e-08	3.18e-08
pos_6434	(-)-8-Demethylmaritidine	14395.5	13977.9	14042.6	26075.6	25690.1	26312.3	12572.8	12936.2	12856.5	2050.17	2134.48	2202.18	4075.1	4061.3	4183.34	1552.62	1573.91	1656.31	4702.26	4782.65	5018.32	1620.56	1712.45	1830.39
pos_6439	Benzyl ethyl ether	74.0409	83.1091	78.5275	46.3374	57.0141	48.3397	37.08	39.1384	31.7221	33.1929	39.7278	31.0698	47.4423	39.4736	38.2783	27.9432	30.722	34.0386	42.6941	38.4194	31.8789	20.0055	15.5572	12.4107
pos_6446	6-Hydroxy-2-bornanone glucoside	1754.03	1630.52	1723.2	256.779	233.823	248.169	2440.36	2386.84	2490.88	541.799	536.333	604.902	1982.92	1932.8	2025.8	696.012	696.472	768.208	6534.53	6535.37	6634.87	916.685	941.235	995.007
pos_6477	Sinapyl aldehyde	497.921	472.254	456.114	93.7022	75.798	61.4792	385.575	355.594	381.72	57.9553	64.1739	68.9109	534.273	516.868	518.991	161.456	154.898	190.137	556.878	540.974	563.136	142.438	177.91	179.524
pos_6483	Cyanidin 3-O-(6''-O-succinyl-beta-glucopyranoside)	1014.65	941.693	964.242	129.449	96.0884	130.408	629.242	639.398	628.807	39.8374	9.07662	43.3177	1919.94	1835.38	1861.8	591.994	604.014	642.162	2365.98	2322.55	2409.03	384.29	409.207	416.63
pos_6501	Ser Cys Gly Asp	1690.71	1726.89	1671.9	114.483	124.462	149.621	632.905	618.626	620.976	187.947	150.915	188.461	3163.07	2971.91	2924.87	831.329	861.807	878.198	315.046	296.51	316.574	44.5612	34.5716	31.8563
pos_6536	Patuletin 3-rhamnoside-7-(2'''-acetylrhamnoside)	7581.01	7454.87	7556.04	2249.58	2191.66	2227.38	799.616	773.491	845.849	69.805	67.2021	76.16	632.767	689.49	650.253	208.205	244.409	223.994	1123.33	1145.61	1146.72	145.569	167.084	161.474
pos_6542	2E,7-Octadienal	16.2429	21.5073	26.1118	3.18e-08	3.18e-08	3.18e-08	71.7754	87.9079	99.3554	5.89801	6.20813	6.652	26.2915	30.6319	33.7681	3.18e-08	3.18e-08	3.18e-08	23.2051	33.5997	31.4344	3.18e-08	3.18e-08	3.18e-08
pos_6555	Pinocembrin	113.827	123.393	103.601	26.4179	11.3439	11.9654	169.711	172.445	173.841	7.23088	22.6476	23.6452	30.7124	34.6391	29.2351	3.41131	3.18e-08	6.11642	37.8475	42.5846	39.7813	3.18e-08	3.18e-08	0.0604968
pos_6556	Tricetanidin	62.5195	63.5657	71.1474	769.413	864.962	829.014	51.7564	70.8043	63.1323	8.7843	7.47923	4.31969	96.6812	93.8073	76.5156	23.7578	32.3816	23.8761	72.3488	66.4185	65.2214	3.18e-08	3.18e-08	3.18e-08
pos_6566	3-(4-Isopropylphenyl)propanal	2.38018	3.18e-08	2.84707	3.18e-08	3.18e-08	3.18e-08	2.18842	3.35259	11.8565	3.18e-08	3.18e-08	3.18e-08	9.01267	3.07393	5.92923	3.18e-08	3.18e-08	3.18e-08	3.18e-08	3.18e-08	5.44896	3.18e-08	3.18e-08	3.18e-08
pos_6602	Adriamycinone	1577.55	1627.24	1700.1	138.082	121.106	132.156	415.02	418.094	474.458	239.078	277.448	267.652	3041.03	2965.57	2881.37	255.759	297.132	265.894	1440.67	1457.95	1491.59	242.114	236.402	279.416
pos_6609	Neofolin	176.676	140.434	198.8	0.145327	3.18e-08	3.18e-08	36.5058	23.0938	36.9489	3.18e-08	0.267738	3.18e-08	259.679	251.186	243.172	31.1209	34.6504	22.7136	155.715	171.214	165.188	17.4559	14.7369	18.2521
pos_6613	Asp Asn Tyr	665.552	662.914	708.648	321.934	289.012	336.125	1827.26	1561.23	1816.44	350.945	357.141	378.988	325.736	303.914	333.7	243.253	295.052	297.659	389.956	402.891	397.207	108.912	77.1268	93.7248
pos_6628	Irilone 4'-O-glucoside	511.195	479.447	524.181	19.064	32.8726	32.1873	930.613	893.469	958.145	617.388	559.77	651.752	578.224	535.009	567.23	231.692	208.117	260.03	1607.35	1612.72	1635.95	50.6434	47.4333	63.9804
pos_6641	10-Oxogeranial	324.148	316.09	319.634	10.3859	16.3362	11.9051	320.171	317.937	343.144	29.9109	30.2513	36.5318	743.314	715.308	730.686	87.8608	93.705	97.348	687.561	709.214	698.886	131.05	114.721	119.339
pos_6642	2-Hexyl-3-phenyl-2-propenal	179.637	209.254	196.511	3.18e-08	2.90204	3.94877	131.233	126.199	108.205	8.2741	19.0867	6.42725	150.948	147.843	155.607	12.0335	11.6921	4.68642	70.504	68.4972	72.9895	3.39613	8.25222	3.18e-08
pos_6643	Methyl jasmonate	4782.8	4926.93	5000.8	2158.69	2126.05	2266.41	5221.45	5291.37	5383.96	2163.1	2227.58	2387.43	5383.8	5389.39	5597.95	1882.72	1991.84	2036.62	4201	4265.82	4362.53	2314.91	2346.72	2499.23
pos_6646	Leu Phe	280.907	298.252	301.605	2025.27	1945.05	1956.19	1279.07	1217.96	1237.33	612.975	581.303	591.819	378.202	369.501	359.634	2477.59	2502.33	2613.08	828.567	828.99	900.588	3583.33	3555.81	3919.26
pos_6648	Mitomycin	1738.44	1732.07	1807.98	81.8285	41.9957	83.0807	1218.65	1230.13	1316.28	210.223	308.748	233.315	2149.86	2160.77	2262.57	242.744	278.621	283.204	3699.35	3787.64	3908.67	190.454	196.015	212.87
pos_6649	Isoglycycoumarin	476.892	458.628	488.102	111.446	92.3902	111.162	635.574	589.91	626.863	183.015	161.229	168.628	645.588	637.876	679.674	296.298	297.496	313.882	609.424	604.085	613.89	216.538	226.862	239.011
pos_6654	Maltopentaose	111.991	95.9552	122.336	3.18e-08	3.18e-08	3.18e-08	3.67878	4.96109	8.02644	3.18e-08	0.0157834	3.18e-08	13.6536	19.0382	23.5787	20.6203	18.5544	15.7779	56.1239	66.6981	85.161	3.18e-08	3.18e-08	3.18e-08
pos_6660	3,4,5-Trimethylbenzaldehyde	622.22	608.755	685.646	98.1088	120.438	136.921	249.209	277.311	281.583	35.3767	48.3479	43.1137	463.614	439.428	473.572	149.974	182.87	205.933	629.023	642.018	625.221	232.302	240.422	249.12
pos_6662	Aethusin	220.928	257.048	237.039	155.176	151.19	168.633	194.088	203.513	178.005	105.707	134.774	103.514	201.56	216.573	209.589	125.277	140.896	127.012	177.977	182.538	181.711	170.116	180.086	168.694
pos_6677	DIHYDRO-β-TUBAIC ACID	179.379	186.741	196.513	6.98399	3.18e-08	3.18e-08	215.253	221.322	212.248	32.4986	36.323	41.0421	63.8455	63.188	65.5326	31.4572	42.2413	27.2564	325.91	321.895	313.939	24.757	35.8769	41.0322
pos_6708	S,S-Dimethyl-beta-propiothetin	29.7518	24.6998	33.6091	20.8146	12.2866	13.5079	122.571	110.78	107.446	28.7174	36.701	21.6301	36.6521	44.2212	29.2516	34.7285	44.8114	40.0776	44.6018	45.9707	31.4434	18.0089	30.164	24.2569
pos_6713	4-hydroxy-3-methoxy-Cinnamic acid	27.3374	31.0361	25.4797	2.41853	6.81013	2.0681	47.6167	49.5099	41.924	0.0591034	9.41027	2.6594	21.2408	27.3482	23.7437	0.00657607	7.70918	2.93728	33.2401	34.0662	31.0142	12.0043	10.8149	10.3889
pos_6724	Quercetagetin 4'-methyl ether	4173.8	4485.94	4588.33	514.253	522.241	570.51	527.984	528.548	575.745	421.173	468.308	464.778	1999.07	2068.76	2012.03	408.306	441.407	436.254	1765.97	1868.71	1859.44	62.6766	54.8824	61.8031
pos_6729	Naringenin-7-O-Glucoside	4909.81	4798.89	4908.64	3585.68	3512.87	3862.49	8475.25	8702.65	8747.1	4033.34	4118.28	4236.56	11924.1	12007.9	11867.3	10906.9	11498	11129.2	1234.22	1238.1	1196.66	761.356	783.897	809.059
pos_6751	3-Phenyl-4-pentenal	62.4793	48.3119	38.4459	16.1682	14.5242	12.3007	127.536	93.4126	103.11	21.7562	39.1563	23.0906	33.8221	27.919	20.6932	42.8368	30.691	29.727	21.5146	27.8577	24.2062	2.18988	12.6644	14.0486
pos_6758	Patuletin 3-rhamnoside	1275.01	1340.38	1245.59	539.254	546.827	585.482	884.027	916.445	907.619	463.337	439.328	465.564	2767.79	2714.21	2745.5	247.172	286.438	365.538	3231.75	3267.2	3284.52	209.101	203.358	203.168
pos_6769	Dihydrocarvone	303.266	301.656	319.237	15.9146	35.7886	34.0412	456.735	461.657	464.633	438.074	435.005	452.545	565.767	555.305	564.117	45.0597	41.1395	49.0909	639.527	641.985	631.949	61.0169	52.2956	66.8034
pos_6787	Benzyl b-L-arabinopyranoside	1060.62	1145.09	1095.87	342.521	397.939	466.673	3048.89	3119.68	3065.93	11702.8	11523.6	11421.4	708.66	819.346	745.65	646.565	678.897	617.882	916.243	869.442	810.497	290.722	305.78	241.319
pos_6788	Batatasin III	84.5634	72.1713	63.4182	13.9094	34.1211	8.62072	598.799	592.815	568.114	2244.39	2264.82	2245.11	66.5056	64.2721	72.746	30.6269	37.7513	39.8837	96.1256	93.7247	93.9791	6.676	3.18e-08	8.30715
pos_6805	Epigallocatechin 3-O-(4-hydroxybenzoate)	257.411	320.876	271.856	21.449	5.84287	30.1537	96.3063	94.6296	117.189	17.5806	22.5332	14.6282	276.269	271.662	230.988	21.9694	29.3548	35.1237	324.411	286.208	297.24	7.43435	7.39517	3.71148
pos_6820	(4R,5S,7R,11R)-11,12-Dihydroxy-1(10)-spirovetiven-2-one	1808.95	1869.72	1876.17	562.531	563.996	567.431	2993.41	3051.03	3021.45	650.512	650.844	702.725	2803.91	2862.79	2745.17	1294.93	1387.26	1298.31	170.826	171.159	176.65	9.89038	6.8501	16.4328
pos_6822	(4R,5S,7R,11S)-11,12-Dihydroxy-1(10)-spirovetiven-2-one 11-glucoside	1268.22	1372.51	1369.26	1141.96	1125.67	1248.2	2247.21	2213.32	2191.32	906.082	879.424	767.264	1982.32	2023.19	1987.2	1261.34	1323.31	1237.53	494.372	460.602	440.975	487.039	356.401	349.22
pos_6829	Syringetin 3-(6''-acetylglucoside)	2210.02	2293.52	2411.31	407.456	408.828	481.208	37.6791	34.3761	64.243	102.114	94.4451	114.158	41.5717	65.9799	64.413	27.7882	19.4326	33.6328	373.597	401.538	362.34	101.144	103.813	96.53
pos_6830	Stachyose	167.837	145.785	159.846	3.18e-08	5.65936	10.5962	602.332	532.826	558.975	702.521	653.451	613.745	110.081	95.052	113.913	215.041	199.293	188.274	125.987	147.267	140.388	22.1381	10.6798	30.3631
pos_6844	3-Methylbenzaldehyde	108.23	120.88	123.175	60.0726	40.8094	64.965	183.443	189.059	207.411	31.4164	59.4783	38.6914	105.858	124.186	116.843	125.445	150.255	122.97	271.005	283.665	260.948	160.676	159.973	168.048
pos_6846	2-(1-Pentenyl)furan	600.425	612.722	604.77	288.835	286.514	293.724	1012.45	1029.31	1008.35	249.232	207.714	221.53	700.413	681.74	683.922	724.929	752.907	730.288	1567.42	1581.16	1482.22	782.082	808.891	770.075
pos_6850	3-Isovalidene-3alpha,4-dihydrophthalide	121.478	112.086	119.002	75.4786	73.9985	69.8847	171.615	132.245	186.768	66.4075	40.2838	65.3054	121.24	103.639	113.411	135.969	132.194	112.798	189.592	206.199	192.006	162.745	127.641	143.291
pos_6854	Riesling acetal	95.4684	92.6562	96.6257	4.20931	9.84944	20.8278	77.4959	62.2449	76.7598	30.1165	33.6909	34.1644	106.387	95.379	112.316	29.6081	40.4161	36.7105	63.5197	65.1071	67.3118	21.0609	38.4982	34.6247
pos_6871	Nap-Ala-OH	113.624	107.869	124.413	25.2257	6.27201	6.09923	46.7681	46.7685	55.2158	12.9021	4.27415	15.6472	36.5847	44.7211	42.0846	11.2326	11.2711	8.79277	77.4618	84.4105	79.0142	14.0577	5.40145	10.0514
pos_6881	3,4-Dihydroxystyrene	126.954	146.306	147.264	86.8136	105.011	95.6474	816.903	889.653	814.891	171.457	176.732	203.975	334.62	359.663	353.988	80.6721	80.6391	94.2302	176.145	168.682	191.356	90.1947	117.425	116.418
pos_6892	2,4',5,7-Tetrahydroxyflavanone	2046.08	2007.72	2072.58	1551.77	1515.02	1593.64	75787.9	76619.4	74998.4	83532.8	80452.7	82180.5	36602.7	36708.3	36344.3	26950	26946.4	26943.1	1948.81	1967.02	2031.15	1260.54	1298.53	1343.68
pos_6904	13-dihydroadriamycinone (Adriamycinol aglycone)	1908.37	1968.04	1976.64	948.083	865.642	1012.02	13777.6	14294.8	13719.7	11815.9	10796.7	11353.9	7239.43	7333.01	7235.23	4885.45	4869.27	4797.38	2735.51	2700.65	2807.93	1276.87	1252.32	1397.35
pos_6907	Isookaninrhamnoside	3393.67	3290.97	3446.2	1973.29	1801.53	1896.94	34401.4	34315.7	33737.3	30214.4	29129.9	29285.1	16543.3	16435.4	16195.1	9908.19	10168.9	10302.5	3186.27	3168.67	3219.42	2034.78	2164.53	2219.67
pos_6909	Kaempferol 3-(2''-acetylrhamnoside)	59.6099	42.3535	55.197	1.17613	0.820099	1.47305	840.418	847.127	841.418	861.162	795.967	809.069	436.728	458.999	445.422	280.621	255.759	269.861	113.61	100.416	123.377	15.5768	16.648	17.3579
pos_6924	TROXERUTIN	1237.35	1161.12	1296.58	33.0924	25.4081	21.5088	18992.5	17744.8	17812.5	9903.75	9574.08	9761.87	6791.6	6605.93	6791.98	1492.35	1591.98	1793.53	910.729	877.253	919.278	37.7129	33.443	80.751
pos_6934	(±)-2-Methyl-3-(2-methylphenyl)propanal	68.0608	71.9697	72.7704	20.9766	9.91235	24.5724	78.9086	69.7203	74.1842	5.86845	0.134926	3.18e-08	112.131	126.641	125.894	80.8238	74.1805	75.5218	146.892	131.875	160.265	68.5677	68.0719	77.1422
pos_6954	Parasorbic acid	19.9948	16.6308	16.4175	3.18e-08	1.38481	3.18e-08	9.08878	8.10554	8.21046	6.3876	7.6638	9.40929	37.953	36.3202	36.8	2.99816	7.33772	8.82949	19.8137	20.7583	20.3882	7.65133	4.80313	8.5505
pos_6957	5,7-octadienal	11.2076	13.728	10.3906	1.02493	2.35515	1.33427	10.9944	11.3399	5.83052	0.941167	0.73997	0.392604	18.466	14.962	11.3033	3.15467	3.22496	2.30061	16.8719	16.7117	16.8539	3.18e-08	3.18e-08	0.967632
pos_6958	p-Cymene	112.937	104.854	111.779	16.1551	13.9564	17.3613	49.1633	49.1791	52.447	32.9941	42.4233	45.7246	272.507	268.63	270.923	65.7392	68.0696	64.4441	179.898	173.281	181.23	42.9598	44.8579	47.42
pos_6961	3-Methyl-1-phenyl-3-pentanol	362.099	375.032	377.09	75.9145	96.2655	115.303	385.806	383.595	402.22	134.637	127.654	148.466	661.483	681.797	694.773	174.253	175.407	187.386	356.193	388.018	384.124	198.256	218.184	231.226
pos_6971	Okanin 4-methyl ether 3'-(6''-acetylglucoside)	281.939	256.017	299.196	1.70628	8.98951	16.0007	274.608	268.965	261.905	17.5068	14.9761	41.0859	837.833	783.71	865.046	113.495	117.687	127.714	1333.33	1396.91	1480.72	6.83434	21.1697	34.5822
pos_6980	2-Methyl-1,3-cyclohexadiene	54.2228	56.3187	56.2017	14.9972	15.1466	16.1966	33.6361	37.794	31.3542	29.7473	25.1931	33.737	114.423	113.526	114.78	43.6088	43.8997	34.6737	66.8701	58.8313	64.3907	47.2564	34.9933	30.1983
pos_6984	2',3',4'-Trihydroxyacetophenone	81.8059	96.03	81.8467	90.8987	91.5179	82.5217	118.19	122.975	104.102	30.1586	28.7042	51.3176	120.912	119.936	124.928	109.902	101.438	111.461	3.55038	3.18e-08	3.18e-08	3.18e-08	3.18e-08	3.18e-08
pos_6993	ETHYL-p-COUMARATE	919.987	937.573	953.561	551.369	579.434	585.528	273.24	286.97	280.527	425.946	445.381	470.3	434.202	446.453	462.818	455.935	460.007	461.271	910.921	936.794	919.808	378.433	357.822	398.819
pos_6995	Eupalitin 3-O-sulfate	58.856	54.7906	49.6078	12.6124	36.2372	32.2927	38.6221	46.0008	47.1571	40.812	37.352	25.6935	27.4526	36.9531	25.1705	25.915	22.8754	19.8557	36.9105	46.2965	36.6156	269.354	271.008	277.52
pos_7009	Sapidolide A	1744.68	1642.25	1748.62	456.999	440.723	422.927	4592.01	4571.31	4460.52	503.644	401.833	431.016	1479.66	1418.96	1484.99	776.134	783.042	761.04	1102.98	1088.16	1099.85	562.058	627.747	621.317
pos_7011	Sphenostylin B	939.824	1054.45	1012.42	400.645	462.749	571.538	652.948	745.857	698.409	185.923	259.335	285.065	1006.74	1092.84	1016.97	606.551	629.128	657.957	1070.07	1064.64	1123.25	698.478	932.241	687.505
pos_7054	1-Methyladenosine	440.882	352.679	413.974	14.9879	24.415	16.184	5.80964	2.28422	6.58154	0.417626	2.57271	0.314756	33.6216	45.0601	34.4729	39.1652	27.9839	32.2111	31.889	29.7515	27.4195	13.99	9.07427	4.56916
pos_7098	Latanoprost Lactone Diol	554.738	539.799	587.273	429.007	402.528	474.204	58.3098	61.0557	56.5246	139.871	134.621	133.505	271.867	280.391	315.554	444.907	446.28	441.379	469.336	481.466	439.316	645.003	677.556	688.138
pos_7109	Ser Met Arg	4779.17	4355.43	4566.81	4335.78	3875.59	4125.13	6564.18	5890.3	6018.99	1763.14	1707.89	1811.26	4558.25	4518.09	4809.19	4816.83	4888.16	4837.41	3897.34	3949.81	3835.24	5702.73	6117.95	6133.83
pos_7110	Gossypetin 7,4'-dimethyl ether 8-butyrate	100.021	205.556	172.929	73.9075	96.6353	105.467	256.239	566.357	357.184	231.48	461.87	266.801	107.498	409.002	173.371	39.426	55.202	79.5923	381.361	377.759	482.928	137.301	315.765	154.559
pos_7114	Isolimonic acid 16->17-lactone	101656	93983.8	97996.4	112584	100892	107706	12663.8	12520.1	12935.3	34202.3	34177.5	34735.6	58001.4	57134.4	60510.6	97388.1	98016.7	96783.4	86236.8	84953.9	83922	131307	139284	139299
pos_7133	Pro Asp His Tyr	1008.13	960.163	1022.84	810.941	683.016	749.53	788.271	791.236	792.659	560.721	548.048	531.167	1492.07	1416.97	1463.59	2436.82	2577.18	2544.68	1259.66	1275.87	1185.58	823.062	839.071	769.183
pos_7139	Gentianine	218.089	216.984	202.048	4.51118	4.96863	7.12148	2.85499	3.18e-08	0.432339	3.18e-08	3.18e-08	3.18e-08	57.9227	51.456	48.6142	6.11935	6.19088	6.48314	202.83	183.926	184.32	12.2203	4.67138	7.86468
pos_7152	Kaempferol 3-[2'''-acetyl-alpha-L-arabinopyranosyl-(1->6)-galactoside]	354.803	365.256	359.425	10.1639	33.0827	37.9376	537.922	532.476	511.44	28.9518	18.2663	29.7729	567.046	540.215	541.467	226.81	220.297	238.636	518.795	481.614	517.995	3.18e-08	5.15894	3.18e-08
pos_7164	Isopyrenin	776.893	754.98	796.56	51.5448	47.4264	52.5881	762.578	746.341	740.669	233.639	215.089	299.931	4450.71	4311.08	4416.09	205.952	217.857	224.286	17993	16844.9	18113.8	136.354	118.961	169.978
pos_7166	3,3',4',5,7-Pentahydroxyflavan(4->8)-3,4',5,7-tetrahydroxyflavan	713.583	722.38	760.972	189.637	218.479	269.413	884.292	866.532	891.282	373.518	392.434	390.93	3588.57	3535.82	3530.23	1101.88	1117.93	1120.44	9406.21	9014.37	9070.17	1566.87	1628.21	1610.19
pos_7192	3-Decynoic acid	910.382	906.929	933.351	98.3407	87.7314	102.577	2125.12	2152.8	2169.38	1906.66	1940.61	1958.87	2075.47	2064.69	2029.14	163.361	193.292	187.608	6248	6057.1	6135.74	1390.45	1327.36	1376.38
pos_7211	Isoscoparin 2''-O-ferulate	1440.93	1405.85	1326.96	358.017	340.368	294.455	644.052	661.55	641.101	104.042	110.567	160.126	864.503	838.595	839.06	520.087	507.025	525.624	1035.03	996.057	996.796	15.2998	8.61837	22.1937
pos_7222	1-(2-Methoxy-3,4-methylenedioxyphenyl)-1-propanone	43.5755	28.2675	66.0957	226.378	89.2184	214.956	3.18e-08	3.18e-08	3.18e-08	160.19	93.0347	112.834	98.7282	117.296	106.993	272.955	358.633	253.457	18.1369	16.1753	13.0104	89.0641	138.507	110.338
pos_7224	Leiocalycin	1926.57	1942.47	2030.99	153.972	187.332	185.585	3245.6	3328.93	3272.1	920.616	951.105	1007.48	1752.17	1685.98	1715.56	209.802	196.46	205.073	6658.14	6317.83	6770.23	456.799	475.236	551.729
pos_7228	8-p-Hydroxybenzylquercetin	235.361	271.07	263.229	0.262586	0.0109325	0.0646122	557.438	567.932	537.725	104.286	108.459	118.443	257.849	244.639	243.194	3.50765	1.49068	4.84266	1211.02	1146.2	1199.4	3.18e-08	1.77614	10.5969
pos_7260	3-Dimethylallyl-4-hydroxybenzaldehyde	136.751	232.165	164.767	103.691	119.684	139.144	108.486	139.275	121.423	176.519	264.306	175.272	134.765	172.709	140.82	165.473	172.091	186.694	105.227	106.762	100.023	82.5501	102.176	77.3339
pos_7278	2-Methoxystypandrone	135.467	114.43	116.924	10.3166	23.6262	12.531	333.215	432.666	313.941	1323.45	1226.22	1333.98	54.1531	60.887	55.6692	31.345	38.2674	44.8384	23.8957	31.4145	48.9106	0.216901	3.18e-08	0.373091
pos_7297	PPA	38.1634	29.5849	36.0812	35.1102	43.5179	44.5433	89.0609	96.628	114.584	11.5105	22.8089	25.488	160.104	144.062	206.133	99.3633	129.512	113.591	41.4637	54.083	50.223	29.8616	12.9142	41.6997
pos_7307	Leucanthogenin	17029.4	17519.9	17958.7	412.053	397.004	426.843	3680.31	3894.67	3823.82	65.806	70.4445	94.3951	9487.67	9623.58	9308.89	150.92	131.452	138.57	5795.24	5690.5	6046.09	60.4688	58.0823	67.0602
pos_7326	PPOH	15178.5	14982.7	15189.4	5495.89	5404.17	5511.54	7903.47	8103.81	8067.97	5738.88	5807.98	5818.66	7399.17	7462.51	7753.77	4641.46	4769.59	4848.49	9257.52	9189.07	9245.61	6219.41	6281.22	6503.75
pos_7361	Isomonospermoside	27304.5	26111.4	25868.3	26489.1	26549	26292.6	5113.02	5254.04	5232.19	4609.16	4509.31	4507.64	3158.13	3107.86	3214.37	4549.19	4612.94	4687.67	3267.27	3323.05	3248.67	10460.5	10412.6	10494.6
pos_7364	Naringenin 7-O-beta-D-glucoside 6''-acetate	2015.93	1927.5	1793.37	1813.66	1713.21	1645.19	499.772	486.104	488.986	224.077	218.287	206.504	362.641	338.364	349.673	297.219	311.21	281.784	424.783	431.534	478.811	668.48	626.257	667.553
pos_7365	Phloretin 2'-O-(2''-O-Acetylglucoside)	4761.86	4647.92	4471.08	6199.13	6334.36	6050.73	1087.1	1144.67	1107.8	1790.49	1601.75	1699.12	1415.61	1338.1	1387.08	1043.34	1082.13	1075.93	1627.64	1600.02	1575.98	1424.73	1337.6	1454.04
pos_7369	Chalconaringenin 2'-rhamnosyl-(1->4)-glucoside	97740	89744.9	93150	100515	96686.6	100110	12447.9	13358	12752.9	8073.14	8644.45	8503.09	7996.87	8124.53	8632.08	15658.3	15896.4	16488.6	9056.96	9422.35	9432.58	36831.8	39882.6	38947.4
pos_7381	Chlorogenate	6805.46	6773.79	7116.39	143.372	131.481	130.566	2269.6	2302.44	2352.32	212.596	189.051	204.109	7660.51	7598.08	7466.41	167.221	191.86	221.69	5728.31	5575.79	6011.09	394.946	408.771	420.594
pos_7402	Catechin-4-ol 3'-methyl ether 3-O-alpha-L-rhamnopyranoside	340.862	321.549	319.987	158.842	180.32	214.631	340.823	313.919	302.911	136.43	156.661	145.573	415.071	419.567	419.625	217.125	215.888	231.91	223.211	229.254	222.043	163.542	158.16	186.562
pos_7410	Scabraside	94917.6	92275.5	95504.6	905.663	946.166	992.517	24912.2	24932.7	25108.1	958.26	975.19	1119.74	40002.8	40173.3	41265.7	279.808	281.811	306.9	33838.9	34395.6	35064.9	156.513	160.019	164.775
pos_7415	Myristicin	34.8763	36.5581	44.8998	29.3969	28.4177	34.6303	24.2512	28.407	24.2592	56.3168	50.8416	58.0094	49.8438	50.7717	49.655	37.1189	37.5777	40.5194	114.272	126.111	115.474	27.8714	16.4322	19.6178
pos_7422	Ser-TyrMe-OH	144.945	118.793	134.156	17.7589	9.09264	34.4494	524.125	483.469	491.778	305.125	273.555	278.863	120.191	119.604	122.758	79.3188	77.3706	96.4714	110.806	100.335	101.065	128.044	118.919	131.822
pos_7425	Ginkgolide J	354.647	355.451	347.846	104.649	106.261	90.1875	519.337	500.274	551.022	222.095	197.666	207.162	1044.43	828.519	1003.25	316.583	313.534	346.636	275.034	286.476	273.399	29.4485	48.2162	67.9324
pos_7444	Kushenol V	257.714	247.954	257.366	59.6693	38.6398	36.2664	3221.53	2715.69	2632.46	120.972	102.432	96.613	294.616	303.776	292.56	103.747	96.1328	109.117	372.329	358.015	360.361	149.115	164.621	171.201
pos_7462	1-methoxy-4-propyl-Benzene	116.898	120.632	116.384	14.8161	11.8424	18.9598	132.924	126.96	134.159	52.6478	48.3351	60.2295	164.722	168.483	159.547	22.9537	22.3657	35.248	219.737	212.519	193.68	75.29	62.0156	71.4009
pos_7489	Sophoraflavanone B	118.558	134.289	146.962	15.634	12.763	15.0772	216.839	204.234	207.259	23.0898	50.3421	35.2436	183.043	190.846	179.974	31.5759	36.0857	41.4518	116.337	131.013	119.803	47.8194	71.4623	58.2007
pos_7500	3(4->5)-Abeo-4,11:4,12-diepoxy-3-eudesmanol	270.952	272.918	267.725	100.76	85.9274	90.8524	116.171	130.116	143.187	57.8013	40.871	47.2727	534.742	514.807	517.246	383.078	402.021	418.877	172.919	168.621	164.35	86.11	89.9018	111.823
pos_7514	4-Methyl-1-phenyl-2-pentanone	116.513	110.998	115.034	24.5619	27.7957	33.15	107.401	102.206	111.767	27.6069	29.326	44.5017	98.5151	106.942	96.5932	61.0104	50.8547	69.2861	37.3867	36.8073	42.0544	3.18e-08	3.18e-08	5.95168
pos_7515	12-Hydroxy-chiloscyphone	1479.04	1572.14	1564.38	541.725	577.516	594.658	919.775	953.373	974.997	472.883	484.425	484.241	2120.73	2117.92	2085.97	1468.72	1566.75	1520.6	623.403	634.475	566.686	388.518	389.121	368.231
pos_7521	6a-Hydroxymaackiain	1106.15	1114.01	1254.94	70.7586	85.1099	129.594	2563.46	2710.71	2552.91	559.218	610.553	582.286	1168.45	1307.79	1110.06	83.021	94.3687	99.0362	3064.89	3047.1	2921.85	181.608	195.352	191.742
pos_7531	RHOIFOLIN	7750.64	7676.9	7932.52	4212.86	4268.01	4439.44	220034	216448	210624	171808	164561	170265	29834.5	29260.4	28868	12461.3	12287.4	12516.6	10709.5	10678	10229.6	4052.57	3957.56	3779.41
pos_7583	Naringenin 4'-O-alpha-L-rhamnopyranoside	7621.71	6862.56	7720.23	1940.44	2064.81	1786.44	79092	76175.8	74527.1	72978.9	70160.2	69681.4	19793.1	19518.3	19072.4	29495	29537.5	29191	2811.1	2875.7	2808.01	1054.54	915.137	1017.41
pos_7586	5,7,8-Trihydroxyflavanone 7-glucoside	2556.92	2132.3	2551.95	953.187	995.883	890.054	25936.7	25156.5	24749.3	26852.9	25880.3	25715	7166.62	7045.82	6855.18	11219.4	11187.6	11121.9	857.852	869.137	836.363	679.143	631.713	708.743
pos_7588	Chrysin 7-(4''-acetylglucoside)	777.93	774.036	774.706	242.142	242.724	244.646	3741.95	3604.85	3496.88	2941.25	2837.79	2825.1	1213.84	1179.44	1160.77	1173.34	1140.58	1215.77	754.187	736.184	711.297	246.39	220.535	225.571
pos_7589	6''-Acetylliquiritin	1337.37	1305.62	1299.78	395.823	427.237	460.371	6803.37	6241.73	6107.68	5347.2	5113.45	5096.19	1910.36	1835.97	1865.53	1982.95	1901.18	1973.28	1010.49	1011.96	977.414	214.472	210.177	243.181
pos_7593	6-Desmethoxy hormothamnione triacetate	321.924	341.211	329.271	237.415	201.309	251.099	2872.28	2759.16	2615.05	2570.77	2379.58	2404.3	724.933	709.395	709.13	1103.89	1081.33	1093.62	311.276	319.67	317.151	178.578	179.922	179.374
pos_7597	Naringin	8265.68	6854.97	8510.07	2683.17	2856.65	2389.22	96483.6	92758.1	92073.3	102865	99650.9	100918	26126.4	25978.2	25902.8	40116	40120.9	40163.3	2897.97	3049.76	3006.84	1200.58	1140.58	1257.65
pos_760	L-Aspartic Acid	1021.11	1124.78	1060.89	1735.79	1753.38	1818.49	2283.89	2255.28	2230.61	3542.69	3497.56	3381.09	1404.75	1401.08	1400.9	1509.74	1438.75	1457.45	819.713	729.197	796.741	1161.01	1124.51	1186.79
pos_7603	Naringenin 7-O-(2'',6''-di-O-alpha-rhamnopyranosyl)-beta-glucopyranoside	8441.12	8073.05	8476.95	3030.85	2919.2	3088.76	37725.2	37194.7	36565.1	32247	31844.1	31740.8	9526.18	9593.52	9646.14	10938.9	11319.5	11406.7	3620.71	3719.1	3695.08	658.405	879.273	712.988
pos_7624	Petunidin 3-glucoside	465.14	406.681	412.255	2753.95	2680.36	2754.28	542.688	581.525	490.376	501.115	613.259	551.974	1818.25	1812.02	1819.7	301.017	315.412	348.309	1156.86	1120.47	1130.6	21.4794	26.1174	51.5962
pos_7662	alpha-Corocalene	405.116	369.584	412.633	34.0837	37.3695	25.444	112.152	100.017	114.825	30.7566	17.2759	36.4957	218.824	191.071	219.479	20.8798	24.4241	23.4075	77.6001	78.7097	73.0703	50.2291	32.2716	49.2592
pos_7689	3-Methyluridine	407.773	355.813	387.477	448.986	392.033	432.76	99.6839	93.2968	100.989	34.0412	27.3112	38.126	389.907	355.187	383.453	65.8504	70.7664	66.5358	1173.36	1236.82	1212.31	208.677	214.964	220.408
pos_7703	Esculetin	1065.86	918.966	973.713	1286.45	1308.96	1294	101.664	92.7073	110.652	91.0571	62.3531	82.6004	303.36	306.168	297.4	136.799	133.864	144.67	735.993	701.438	720.523	730.705	736.371	795.979
pos_7712	Benzoyl glucuronide (Benzoic acid)	216.225	184.598	224.871	307.643	251.393	272.378	31.1604	36.7696	33.3031	41.2154	63.3311	53.0819	121.351	119.218	133.838	84.904	77.9933	87.3518	242.855	240.555	260.891	130.389	142.457	175.747
pos_7719	Ketazolam	6946.23	6079.64	6490.79	8025.03	7791.78	8111.17	969.878	948.506	955.633	630.788	635.843	535.054	2735.42	2815.84	2776.19	1998.49	1892.76	2083.09	5294.85	5245.96	5283.23	4780.81	5009.87	5267.66
pos_7725	Sissotrin	7663.37	6648.84	7134.7	10147	10067.5	10406.2	579.752	624.788	589.401	282.225	319.918	302.871	2051.73	2198.72	2057.8	872.177	914.492	1002.67	5196.93	5187.64	5187.61	5695.14	5787.31	6110.85
pos_7726	Hesperidin (Hesperetin 7-rutinoside)	160772	139842	149258	226914	224114	228304	9338.97	9897.87	9648.52	7752.51	7770.6	7685.02	64342.2	65345.3	65238	28652.9	28468.8	30051.1	107740	107124	108376	130647	135829	139813
pos_7773	1,4-Naphthoquinone	1.95786	1.1023	4.29737	3.18e-08	3.18e-08	3.18e-08	320.81	273.046	299.683	4.43133	9.52916	10.152	4.86507	2.66756	3.18931	0.503924	0.0782744	0.391711	5.03608	4.12632	5.42019	0.0149714	0.495266	1.46343
pos_7826	Diosmin	18201.7	16044.6	17864.4	4709.35	4770.37	4964.17	121754	120920	125006	81708.5	81634.9	83098.5	89381.1	87900.5	89090.3	9858.64	9746.96	10252.6	39512.3	39642.1	38245.7	3980.44	3800.53	3969.03
pos_7832	Kaempferol 3-glucosyl-(1->3)(4'''-acetylrhamnosyl)(1->6)-galactoside	816.564	871.128	911.708	73.7109	66.1926	88.5319	667.405	686.495	657.947	32.905	29.1223	58.8922	4286.49	4605.15	4434.61	64.4524	42.1541	53.4778	15238.7	15345.5	15684	20.3397	22.9606	27.47
pos_7851	3-Prenyl-4-Hydroxyacetophenone	142.46	122.53	422.959	31.4634	38.3959	88.4908	52.2642	47.8398	74.7492	385.91	431.205	632.22	116.26	153.684	168.915	128.468	212.809	178.921	48.4856	85.6996	62.47	22.6129	21.57	27.7254
pos_7852	Carboxyibuprofen	103.554	157.725	108.098	26.7803	17.217	10.2	391.51	338.114	320.282	94.289	121.97	65.522	464.215	430.903	400.481	22.8221	20.5904	22.9994	330.415	288.647	303.17	228.453	204.44	231.297
pos_7866	(S,E)-Lyratol propanoate	534.381	536.45	573.508	185.837	197.853	180.459	380.393	384.104	404.387	157.353	159.542	158.494	569.483	584.255	581.291	145.396	148.791	166.233	527.018	531.249	537.103	125.212	118.666	117.086
pos_7883	4-Propylphenol	335.272	332.887	344.884	123.568	123.027	123.945	212.935	217.935	229.581	68.5375	58.033	58.2296	264.805	277.507	263.034	64.3995	73.0927	76.1132	264.061	266.578	292.311	70.8985	63.8511	77.4866
pos_7889	Icariin	807.599	854.101	834.305	10.6839	30.7672	8.24405	713.314	743.048	740.944	111.947	86.5523	116.403	1414.71	1421.7	1483.17	120.695	102.895	95.3656	998.147	971.122	1041.32	12.6839	12.1581	3.00064
pos_7910	5,7-Dihydroxychromone	138.482	108.38	141.864	44.7413	64.257	60.049	2504.87	2541.14	2433.39	2066.16	2145.05	2084.76	2818.68	2702.58	2707.47	1972.32	1909.94	1927.11	152.115	166.186	155.582	97.8323	98.0691	103.847
pos_7915	2H-1-Benzopyran-2-one, 6-(1,2-dihydroxyethyl)-7-hydroxy-8-methoxy-	3.46973	9.2123	2.67445	3.18e-08	3.18e-08	3.18e-08	211.783	204.086	201.298	122.435	110.756	130.685	195.598	178.113	166.697	97.7497	108.215	129.382	11.3053	15.9359	11.2978	3.18e-08	3.18e-08	3.18e-08
pos_7916	Maclurin	456.134	358.224	427.019	164.405	165.378	116.764	4353.98	4301.87	4074.07	3082.75	3134.25	3118.39	5023.7	4511.63	4735.63	2668.08	2584.43	2707.78	779.445	714.952	738.215	44.0027	34.9612	62.487
pos_7918	1-Methylpseudouridine	310.27	261.886	275.448	301.94	338.194	304.995	1645.57	1598.94	1538.87	1295.23	1364.79	1333.39	1662.24	1551.48	1558.45	1121.98	1110.96	1115.91	221.217	240.055	224.616	244.842	182.37	193.629
pos_7932	BIOCHANIN A DIACETATE	1506.43	1473.86	1564.96	460.509	518.837	432.135	7463.77	7204.46	6856.04	4690.38	4879.68	4748.89	7945.94	7307.65	7416.79	5232.09	5075.18	5228.13	2126.14	2095.05	2101.46	1098.46	1066.11	1118.6
pos_7938	Ononin	667.224	644.579	663.298	88.3408	102.328	97.0972	1933.2	1801.63	1711.03	1097.8	1093.96	1126.65	2335.34	2030.67	2075.53	1171.4	1121.15	1187.99	454.003	457.448	475.356	325.978	279.422	312.302
pos_7944	5,7,3',4'-Tetrahydroxy-6-C-methylflavanone 7-O-glucoside	5360.43	4074.62	5154.67	3039.93	3126.67	2541.58	45415.6	45103.8	44016.6	38558.3	38726.7	38412.4	48027.9	46080.2	45613.7	35392	35567.7	35291.1	3436.77	3431.69	3282.67	1574.43	1412.92	1667.8
pos_7945	Formononetin 7-O-(6''-acetylglcoside)	653.308	643.733	682.185	134.247	148.751	133.576	2953.64	2785.16	2768.79	1946.87	1949.96	2003.5	3319.48	2897.88	3081.3	1881.02	1792.03	1918.95	624.206	629.369	630.174	407.674	405.857	425.62
pos_7954	Neohesperidin	19575.5	13514.1	18215.9	13219.6	13453.1	11164.5	131210	129778	128872	123294	122652	124866	128459	126317	126279	115409	117545	117779	11187.4	11640.5	10847.7	5585.35	4779.08	5837.78
pos_7963	5,7,3'-Trihydroxy-4'-methoxyflavanone 7-(2,6-dirhamnosylglucoside)	4062.57	3736.39	4150.53	69.2923	67.3375	50.9791	42800.9	42250.1	41626.1	26020.8	26066	26900	41423.2	40715.1	40590.4	28631.3	29114.5	29542.6	1680.76	1693.84	1747.75	117.552	126.856	127.519
pos_7966	3-Butynoate	7.12737	6.13419	4.71815	3.18e-08	2.23199	4.02164	64.279	73.625	64.7125	58.6754	55.1208	50.9622	74.8811	74.1109	68.5344	58.3166	55.1089	52.3871	4.78691	4.57016	5.33855	1.88729	2.72971	2.06997
pos_7971	Di-2-furanylmethane	270.683	282.356	287.833	106.305	118.759	134.689	648.818	643.997	632.631	735.928	721.793	773.358	641.762	616.307	628.814	594.653	586.475	616.884	514.217	525.556	547.16	272.955	294.714	294.646
pos_7972	Xanthosine	37.6423	40.1683	34.3961	4.48072	3.18e-08	3.18e-08	53.3442	44.2207	50.4281	36.4557	41.5457	35.9811	58.0419	61.1943	55.2231	43.8041	45.9209	32.2349	44.9174	45.1167	45.0453	6.3629	7.10692	5.48204
pos_7986	Thujone	12.911	9.53375	6.51941	3.18e-08	3.18e-08	3.18e-08	11.8396	32.4374	27.612	9.10951	5.05094	20.4756	100.079	104.596	97.1527	303.428	271.24	272.904	186.649	150.323	171.616	555.347	416.157	485.997
pos_7988	1,3,5,11-Bisabolatetraen-10-one	156.283	182.694	136.599	28.8577	23.4965	23.1045	4.56746	7.35744	7.64576	22.692	9.2105	8.85087	76.1418	91.1238	45.1024	30.1418	18.2039	5.78136	26.906	16.9718	16.8065	36.1016	23.2054	18.1446
pos_7997	Isobutyrylmallotochromene	4182.78	4333.96	4345.88	850.238	767.268	883.214	932.488	866.108	974.327	610.767	586.234	667.95	1418.95	1404.47	1425.57	560.444	644.4	736.163	3281.43	3480.75	3761.9	15548.6	16781.4	17963.8
pos_8048	Alanyl-Proline	36.7237	41.3693	44.0745	1.96971	3.18e-08	8.43778	69.7237	67.1968	63.2706	22.3485	37.2387	18.3711	41.5274	46.4609	36.4198	10.9465	16.1591	20.7455	262.597	253.25	253.089	26.6484	9.58463	19.9349
pos_8050	2-Butanone, 4-(6-hydroxy-2-naphthalenyl)-	285.115	299.474	297.56	77.3884	91.4007	88.9399	466.669	455.805	455.724	187.023	213.115	225.811	247.48	227.297	267.286	231.875	218.234	234.85	2920.64	2931.87	3005.33	231.163	255.152	249.567
pos_8051	DL-Kavain	96.3723	91.1028	92.3093	46.579	51.4884	59.2479	1930.96	2042.01	1958.41	268.406	282.59	282.361	87.8522	109.962	99.6782	96.4984	103	118.742	181.331	181.307	188.418	51.6209	88.4294	63.8639
pos_8053	Methylripariochromene A	257.833	271.909	269.892	217.428	251.754	257.604	1697.97	1726.7	1716.5	973.21	995.95	967.04	204.983	218.176	228.347	306.733	298.877	320.13	263.211	235.528	251.815	501.995	516.211	545.531
pos_8061	Cytarabine	102.364	120.222	131.021	6.8173	7.67736	12.8199	57.0004	67.2213	52.4875	26.4028	35.7778	25.42	85.2068	136.022	110.154	57.2959	71.8856	68.2109	99.5542	117.719	113.372	18.2013	26.2171	22.6392
pos_8070	1,2-Dihydro-1,1,6-trimethylnaphthalene	122.8	119.688	132.797	15.2206	24.8575	32.5197	0.124526	0.319665	0.616654	60.5571	44.9615	36.2278	46.4513	29.9802	42.3274	32.1213	45.9135	31.8553	48.4899	49.0684	41.7997	57.5986	45.7067	58.3687
pos_8074	(±)Abscisic Acid	3925.58	4084.47	4080.97	1720.26	1758.39	1723.83	1752.34	1804.16	1802.68	2910.5	2765.27	2997.06	1210.54	1206.54	1263.26	2807.51	2881.13	2849.74	1577.18	1575.84	1617.44	2751.13	2609.73	2775.95
pos_8075	Pinobanksin 3-O-acetate	779.52	795.496	800.339	209.764	199.178	197.92	3966.07	4104.82	4113.91	2948.56	3000.56	3032.08	2677.27	2528.05	2639.16	625.231	648.118	681.411	24632	24046.7	25727	130.555	166.257	160.538
pos_8090	3-(2-Carboxyethenyl)-cis,cis-muconate	52.5252	66.6331	55.6979	15.6344	18.3461	21.3535	459.336	448.537	406.191	185.303	198.848	163.864	85.3472	88.8635	77.6837	81.8218	62.87	73.407	97.3598	77.9249	86.7067	42.2803	34.1103	34.3336
pos_8101	5-Hydroxy-2-(4-hydroxyphenyl)-3,7,8-trimethoxy-6-methyl-4H-1-benzopyran-4-one	335.514	389.247	384.201	406.484	423.155	516.63	1332.49	1321.19	1367.84	1284.04	1367.23	1242.73	1439.47	1371.65	1328.49	646.753	631.505	685.414	743.327	657.807	722.291	369.981	482.833	458.509
pos_8105	6-O-Acetyldaidzin	0.877242	3.53521	5.41839	6.733	3.18e-08	3.18e-08	85.5935	93.9715	131.272	192.604	213.236	280.115	3.18e-08	3.18e-08	3.18e-08	3.18e-08	3.18e-08	3.28592	3.06543	11.9472	21.6191	3.18e-08	3.18e-08	1.48857
pos_8112	Apigenin 7-O-neohesperidoside	174.682	166.007	161.803	47.3812	28.9637	24.1458	5883.38	6128.15	5886.56	9072.53	9134.55	8807.64	318.296	289.32	316.364	680.37	721.238	745.703	516.513	488.741	485.757	82.1106	83.8055	121.554
pos_8117	Pelargonidin 3-(2'-acetylrutinoside)	830.209	920.803	849.105	2.2385	22.7862	22.286	8151.19	8346.54	7992.55	12876.7	12713	12146.8	560.061	614.02	646.143	599.824	707.294	601.448	827.282	779.091	824.491	30.7886	36.5249	77.599
pos_8119	Naringin 6''-malonate	4321.82	4357.83	4624.79	945.643	923.121	1084.89	69638.8	68547.6	68458	55858.7	54720.9	56273.5	10687.2	9818.26	10370.4	1477.77	1551.74	1701.51	16688	16403.8	17286.8	657.042	715.101	811.447
pos_8140	Limocitrol 3-neohesperidoside	495.416	543.646	550.529	7.87161	7.85923	4.07947	203.271	213.46	241.566	12.091	6.49526	35.9187	602.103	616.205	616.95	14.2916	11.5883	4.31243	447.195	444.119	450.234	3.18e-08	3.18e-08	3.18e-08
pos_8152	7-Ethoxycoumarin	116.721	113.929	139.166	51.1971	43.0955	77.5654	542.876	544.79	581.498	207.786	204.122	226.757	68.5313	61.9757	67.9893	74.7891	107.917	90.3009	74.4552	78.1092	80.6827	47.9963	57.2842	70.4462
pos_8154	(R)-Meranzin	180.742	199.049	225.458	110.351	163.846	175.839	64199.1	62123	62354.4	5594.53	5607.04	5813.05	172.384	210.129	227.653	224.162	277.229	308.073	232.583	243.727	252.206	264.811	292.891	306.266
pos_8159	Tyrosyl-Methionine	28.7176	35.4288	21.8205	0.115962	0.365389	0.136924	44.1578	34.582	32.4269	34.2958	30.213	36.1349	61.6185	73.6209	61.5833	12.8823	8.13837	9.80449	235.208	203.701	196.171	46.0587	22.5495	31.6504
pos_819	DL-Homoserine	234.59	240.395	233.696	2507.72	2723.34	2516.43	905.504	913.554	876.511	1977.01	1966.3	2011.74	424.886	440.786	452.58	745.513	755.711	749.576	536.761	509.629	546.407	2358.84	2240.81	2225.34
pos_8195	Thymol methyl ether	119.526	111.513	110.03	25.9481	14.6808	15.0602	65.106	60.4912	59.6326	51.6794	55.8694	53.5886	225.496	230.249	226.332	64.8397	63.546	61.7019	123.118	113.9	116.192	3.39086	17.4736	4.13022
pos_8197	Eremopetasinorone A	202.964	207.665	159.189	17.5708	17.467	14.8409	52.4345	48.1698	40.9635	0.00479766	0.548838	2.73467	163.516	137.867	147.703	15.3128	14.4506	14.2665	139.931	105.44	108.71	27.071	6.76733	11.2128
pos_8198	(5R,6S)-5,6-Epoxy-7-megastigmen-9-one	2229.25	2363.27	2338.28	926.606	941.504	962.398	1427.41	1485.49	1489.44	1607.61	1694.13	1658	4281.48	4225.39	4432.76	1721.13	1851.97	1902.86	2845.06	2752.47	2820.72	908.578	914.823	933.833
pos_825	Diacetylmonoxime	71.2316	85.231	73.9395	679.077	721.838	686.592	178.431	183.558	173.292	480.913	475.616	470.482	96.1965	99.3711	88.5293	264.179	257.573	250.813	171.413	152.463	164.918	516.022	515.249	520.146
pos_8272	Zearalenone	145.134	169.069	168.7	107.044	118.118	119.117	507.309	550.755	525.971	234.771	224.195	246.178	157.405	148.562	152.752	170.624	161.1	187.781	313.97	301.606	302.723	252.496	246.162	257.11
pos_8275	3,6-Dimethoxy-19-norpregna-1,3,5,7,9-pentaen-20-one	2980.78	3087.22	3191.6	1878.92	1926.36	2078.98	1115.6	1063.96	1179.74	1506.2	1612.32	1652.98	1555.23	1531.57	1609.8	3207.64	3378.8	3416.15	6008.64	5990.99	5940.46	5054.61	5189.08	5076.74
pos_8281	prednisone	1765.36	1841.9	1918.32	3010.01	3125.61	3460.18	379.2	385.637	421.54	1971.64	2048.39	2039.86	1024.33	956.747	1037	4299.88	4535.97	4651.9	3723.57	3695.78	3621.81	5648.48	5563.8	5470.96
pos_8282	Louisfieserone A	1286.96	1331.31	1325.39	811.108	869.337	859.039	1242.28	1230.99	1251.54	657.161	727.504	687.972	909.028	836.235	913.88	1299.8	1347.91	1414.72	1936.78	1964.38	1885.64	1344.89	1382.66	1381.82
pos_8288	Armillarilin	427.287	442.629	451.571	614.975	683.721	694.603	303.027	415.043	299.199	459.731	579.193	486	288.893	283.064	310.565	823.161	864.173	902.21	645.294	647.068	621.751	767.665	793.25	818.341
pos_8290	Lucidenic acid D1	5806.46	6167.69	6499.96	4440.98	4848	4843.28	5662.36	7232.29	5818.62	8405.42	10275.5	8498.03	3790.96	4007.19	3935.58	9923.8	10419.3	10634	9366.97	9469.51	9130.04	13047.8	13196.5	12643.7
pos_8291	Deoxylimonate	21973.6	22568.4	23314.5	23662.4	24158.8	25398.7	34303.6	35752.5	35073.3	23857	24919.2	25191.1	18358.3	18461	19793.2	36153	37808.9	39154.6	35382.5	35801.9	35410.9	45926.8	46154.3	45519.1
pos_8292	Austalide I	3204.36	3386.01	3496.04	3687.46	3894.96	4028.07	1517.75	1555.43	1525.39	15073.5	15504.7	14603	1316.37	1353.14	1441.59	5605.44	6108.37	6165.93	8599.93	8645.33	8400.13	8466.52	8418.11	8297.46
pos_8313	3-Methylphenylacetic acid	282.592	305.366	311.21	233.156	232.431	234.706	430.039	442.001	435.581	334.458	335.926	322.844	319.227	327.013	308.997	309.871	312.657	307.061	365.508	362.476	359.794	338.721	338.848	347.258
pos_8326	2-Naphthol	67.2242	52.6912	66.3795	27.4372	34.8738	33.2742	52.5061	49.1868	49.7264	78.1462	67.8316	86.0602	16.1285	12.7761	16.763	46.2127	50.1325	61.6647	46.1177	52.7704	61.7996	70.1079	46.0972	70.049
pos_8337	2,4,6,8,10-dodecapentaenal	737.042	792.598	824.185	89.4143	96.227	98.1944	305.272	332.538	318.242	263.169	256.441	268.997	350.897	347.073	340.322	359.254	398.973	382.25	756.97	789.108	710.472	184.685	168.292	161.726
pos_8339	Flossonol	2651.27	2754.47	2767.75	517.191	514.733	537.36	2212.16	2286.53	2150.79	5966.56	6264.58	5883.42	1228.22	1224.82	1223.2	1634.1	1627.8	1585.01	2995.6	2962.4	2808.12	926.169	947.412	909.928
pos_8340	3-(2-Hydroxyphenyl)propanoate	834.585	874.647	931.616	603.759	683.071	626.895	2583.02	2561.63	2509.95	11594.8	11881.2	11216.6	699.134	644.593	672.082	1085.81	1040.72	1068.75	1906.12	1892.89	1766.96	1628.15	1574.55	1549.86
pos_8353	Pyrocatechol	0.323212	0.984008	0.871589	3.18e-08	1.31741	3.18e-08	68.4827	67.5873	59.3352	94.4037	84.5928	77.6886	9.48421	11.6393	8.14323	27.8204	24.6171	20.4494	0.650797	0.686974	3.18e-08	3.18e-08	0.0267301	0.130894
pos_8378	Asp Trp Asp	2784.94	2406.61	2659.1	1152.69	1102.12	945.185	19388.2	19009.5	18378.3	17114.1	16578.5	16025.9	3149.56	2967.85	2930.89	4918.71	4926.94	4681.97	4246.9	4129.04	3730.58	3706.14	2860.24	3109.76
pos_8379	Asp Gly Asp Phe	304.602	289.249	317.592	68.4881	84.9993	48.5975	8122.19	7782.79	7574.8	8115.37	7936.31	7677.17	956.912	913.405	878.948	1902.23	1881.05	1816.26	430.594	449.346	419.31	363.59	211.132	311.985
pos_8380	Quercetin 7,3',4'-trimethyl ether 3-rhamnoside	449.214	455.344	447.085	29.1664	48.3263	21.0832	17228.7	17954.3	16986.1	16955.2	17180.5	15788.5	2111.86	2138.55	2003.73	3627.67	3809.78	3504.54	1600.44	1507.66	1439.76	138.658	94.9764	126.209
pos_8385	Isoswertisin 4'-O-glucoside	1583.83	1546.5	1693.09	2426.49	2457.15	2472.5	66941	68245.1	65450	58996	58296.3	56437.4	7642.57	7713.79	7390.54	12204.5	12354.8	11984.7	3884.37	3855.22	3628.75	703.382	815.64	731.549
pos_8391	6-Methoxykaempferol 3-rhamnoside-7-(4'''-acetylrhamnoside)	2072.79	1962.11	2061.45	754.392	726.599	733.686	27459	27799.4	26060.3	30521.3	30154.6	27794	4521.02	4482.04	4138.8	7530.96	7591.23	7373.88	2562.17	2379.06	2273.24	1494.61	1362.55	1429.04
pos_8395	Gnemonol A	4064.62	4078.46	4296.37	520.545	569.225	512.766	8109.49	8129.48	7980.73	3214.92	3160.14	3205.3	4756.65	4827.77	4730.68	1368.31	1359	1358.01	4887.68	4892.26	4741.66	357.889	377.706	304.895
pos_8414	Garcimangosone D	230.074	186.585	226.255	95.0712	83.6223	62.7446	800.475	721.462	735.535	419.982	404.029	401.555	352.587	302.029	321.432	389.072	415.805	405.045	359.188	360.462	321.977	323.422	180.575	294.348
pos_8427	5,7,8-Trihydroxy-3,6,4'-trimethoxy-flavone 8-isovalerate	179.478	162.135	221.073	4.65897	20.5875	21.8312	28.2623	42.2105	30.1915	3.18e-08	3.18e-08	3.18e-08	60.4799	49.747	44.8467	3.18e-08	7.13318	2.24393	206.014	213.017	182.85	412.54	353.466	347.862
pos_8433	3,4,5-Trimethoxytoluene	3.18e-08	1.01657	3.18e-08	3.18e-08	3.18e-08	3.18e-08	3.41003	6.25543	9.32868	3.18e-08	3.18e-08	3.18e-08	7.52428	8.36643	2.80478	3.18e-08	3.18e-08	3.18e-08	89.3741	78.5145	67.6521	5.18688	5.88513	6.00356
pos_8434	Pseudoionone	145.054	226.297	144.951	3.18e-08	3.18e-08	3.18e-08	34.8657	53.545	38.6099	3.18e-08	0.00493285	3.18e-08	27.8533	24.4768	22.0668	3.18e-08	3.18e-08	3.18e-08	24.7897	25.627	24.6474	3.18e-08	0.0184883	0.0190526
pos_8439	Piretanide	125.859	109.423	106.757	2.5564	0.0721832	0.532258	150.286	134.134	138.739	218.281	194.997	198.149	153.854	140.086	139.203	2.9301	10.0597	14.8287	444.249	460.491	462.478	1.57537	0.298696	1.50677
pos_8458	3,5,7-Trihydroxy-4',6-dimethoxyflavanone	817.334	849.94	927.22	65.166	93.0947	81.2166	887.299	915.893	901.788	182.804	200.196	194.129	782.271	787.534	754.286	125.505	117.063	118.782	5407.86	5318.3	5115.43	114.982	90.036	102.264
pos_8470	3,4-Dimethylstyrene	762.38	831.863	811.964	475.871	523.887	525.009	740.712	780.035	748.129	567.051	556.639	544.362	1304.84	1337.1	1227.24	447.493	462.033	443.438	1303.44	1294.16	1181.03	450.312	456.643	416
pos_8471	(2-Methoxyethyl)benzene	428.855	428.863	443.268	246.828	237.43	252.758	384.936	405.887	408.417	289.088	321.2	283.126	715.604	731.951	650.418	222.828	220.625	215.891	723.036	724.171	663.639	237.246	231.307	221.105
pos_8472	pentyl-Benzene	45.1136	43.0537	53.1632	33.2575	24.4192	19.817	45.6922	41.5119	37.9243	29.0298	19.9402	24.0669	63.1145	75.3399	69.3346	7.85399	12.5951	17.4459	61.4704	65.51	55.7383	6.53113	10.5629	15.668
pos_8473	Eremopetasinorol	4235.78	4438.98	4398.46	2485	2562.38	2561.63	4039.69	4188.95	4075.93	3552.83	3710.52	3450.29	7528.69	7467.02	6946.46	2312.81	2364.52	2301.49	7759.83	7670.99	7040.12	2774.82	2704.99	2568.09
pos_8478	6-Hydroxy-9,9-dimethyl-5-(3-methyl-1-oxobutyl)-1-propyl-3H,9H-[1,2]-dioxolo[3',4':4,5]furo[2,3-f][1]benzopyran-3-one	747.635	704.244	765.218	434.78	468.139	500.779	702.78	674.354	665.968	467.057	515.438	521.782	1104.41	1113.8	1053.31	393.067	445.138	440.359	1316.5	1285.83	1170.55	526.641	599.175	531.024
pos_8483	Chryso-obtusin glucoside	1108.89	1103.97	1194.94	107.877	116.23	105.644	1236.41	1269.83	1320.95	105.22	117	118.586	19840.6	19933.1	18482.1	139.174	149.034	154.628	7066.26	7254.84	6677.77	43.9039	30.1631	59.4392
pos_8489	Davanone	617.117	610.609	648.311	2.83981	2.05948	1.05956	688.18	712.244	714.825	3.18e-08	0.259776	2.26775	675.505	686.593	680.316	24.8778	30.4451	34.3338	77.3347	89.2355	73.7097	14.6286	4.79139	17.383
pos_8496	5,6-Dihydro-11-methoxyyangonin	193.32	206.266	184.072	28.9213	18.4658	22.5653	3208.97	3214.77	3114.35	605.517	635.979	601.706	382.001	337.332	357.425	183.583	184.804	200.45	490.588	463.402	427.051	39.4875	51.4214	32.8129
pos_8524	cis-2-Thujen-4-ol	438.515	426.559	417.799	14.7632	6.95742	9.49208	203.869	188.769	208.357	84.0094	113.955	100.157	424.521	416.749	382.485	573.593	551.889	584.798	330.19	321.345	323.839	569.223	536.787	592.849
pos_8525	Dihydroshikonofuran	113.229	136.168	104.704	29.5452	40.7884	33.5375	42.7093	37.9369	31.1484	99.3237	78.7587	77.5226	302.493	288.625	242.264	1365.85	1203.69	1090.31	465.395	391.48	349.008	2153.2	1799.02	1663.72
pos_853	Betaine	466.201	533.558	576.691	3911.88	3656.31	4237.31	487.283	442.191	473.687	1141.03	1376.86	1191.85	307.112	279.873	278.446	594.536	646.144	698.497	306.749	226.405	286.962	1184.75	1298.93	1201.47
pos_8539	3E,5E-tridecadienoic acid	11698.9	11659.1	11796.3	480.079	425.183	439.708	4714.11	4689.12	4748	1344.6	1168.27	1411.17	4394.15	4358.69	4284.95	1905.12	1964.49	1982.62	5520.55	5550.18	5406.48	1455.78	1552.22	1587.35
pos_854	AMINOHYDROXYBUTYRIC ACID	78.7635	57.9299	66.9953	160.617	130.429	114.391	106.218	77.1849	87.9059	127.173	114.758	110.462	74.3127	55.9235	75.5586	60.6932	66.1634	61.1109	45.5376	42.9914	39.9299	105.818	84.7507	101.066
pos_8554	2E,6Z-farnesal	1.11136	0.735028	1.64105	3.18e-08	3.18e-08	0.108953	48.5866	49.3053	61.9986	3.18e-08	3.18e-08	0.0173823	20.3147	23.2979	29.9064	0.0808722	3.18e-08	3.18e-08	3.18e-08	1.28163	0.877645	3.18e-08	3.18e-08	0.685397
pos_8575	Rhamnazin 3-[6''-(3-hydroxy-3-methylglutaryl)glucoside]	1573.67	1599.41	1745.51	15.009	7.35037	13.6282	21838.4	22716.5	22865.8	467.239	507.538	539.806	10236.2	10260.2	10069.5	717.394	742.853	795.891	49004.1	49330.2	49250	156.543	169.287	191.784
pos_8580	Sudachiin B	3243.28	3175.5	3411.9	200.716	196.048	191.004	10463.3	10722	11069.9	181.71	172.172	223.733	12512.3	12782.1	12458.9	130.854	138.452	159.642	23977.6	24199.5	24254.9	110.297	132.81	147.542
pos_8586	2-(3'-Methylthio)propylmalic acid	60.124	49.2505	56.2202	7.96628	4.21606	0.629759	2.49446	0.575769	2.81452	43.1064	30.8322	44.018	0.0994871	2.51383	1.61653	9.16055	9.27835	6.46537	99.7624	109.868	101.326	3.18e-08	2.17356	0.0129757
pos_8589	Alpha-CEHC	66.616	86.9373	59.1837	8.05106	13.4528	17.8939	89.7344	74.408	96.6151	85.0779	80.3862	76.7698	346.765	347.891	334.346	1506.93	1656.67	1574.25	495.418	541.967	509.607	1635.58	1743.85	1691.39
pos_8609	Agecorynin D	7648.75	8210.64	8619.19	73.2084	82.7859	86.1779	1153.04	1174.65	1215.91	173.061	178.01	197.812	2741.26	2688.32	2661.84	133.904	143.859	122.834	4471.74	4451.43	4767.69	38.3491	41.7925	64.8789
pos_8623	Allomaltol	102.973	105.644	101.22	42.2152	31.1999	56.0913	78.9776	78.0743	80.773	63.1256	76.7448	69.3601	109.392	113.699	104.324	270.533	279.586	263.031	88.5203	88.0776	82.6141	120.446	113.559	117.092
pos_8625	Elemicin	430.254	455.709	424.46	13.368	27.2868	16.4647	213.694	204.877	211.673	2.07286	8.32428	0.356141	134.789	142.369	149.285	29.6575	37.7477	34.8963	854.166	819.565	813.241	17.2727	10.4542	26.6076
pos_8670	Megastigmatrienone	107.794	104.534	109.083	13.5303	18.5465	21.0249	49.2825	41.4614	63.1008	11.6396	10.3726	17.4914	184.102	184.556	186.941	61.2216	66.9577	72.8312	363.454	369.506	390.613	669.336	707.322	777.694
pos_8672	Osthenol	18.6224	17.2596	25.1799	3.74542	2.92303	8.65269	925.617	897.737	889.413	38.5514	39.6845	35.5561	28.901	21.6135	19.5076	8.2296	7.87832	10.8124	52.0397	44.4189	56.4283	32.0297	37.9961	31.1031
pos_8687	Isoplumbagin	133.761	137.326	145.039	26.3526	41.306	50.1818	37012.3	35442.8	33812.9	1903.4	1897.77	1913.54	69.3203	82.2255	83.8951	53.7294	46.12	47.5314	76.23	75.3724	73.9547	48.3936	43.4653	48.7935
pos_8701	Adenosine	83.1948	81.9169	86.0148	188.98	181.999	185.947	541.298	512.963	453.392	91.4122	91.3107	74.7763	44.7638	50.63	50.4108	69.0299	66.9974	60.665	98.3869	84.8773	89.4996	105.452	99.0784	90.0423
pos_8717	1-Indanone	79.0174	85.5246	74.3787	35.8951	44.85	46.3941	237.704	214.995	220.147	34.0347	42.4807	40.3682	59.0007	59.3371	58.5839	39.9148	48.8319	45.7336	114.193	113.843	118.762	36.0936	32.3339	46.615
pos_8721	5,6,7,8-tetrahydro-2-Naphthoic Acid	1443.11	1477.42	1484.7	3.43503	2.4312	1.52236	661.514	676.928	683.552	0.223476	0.00921986	0.496003	10.437	6.1247	13.1426	0.140459	0.468513	0.122109	3617.68	3575.16	3585.76	3.9954	2.35575	1.65486
pos_8722	p-Methoxycinnamic acid ethyl ester	4487.11	4384.63	4591.65	80.4598	74.3747	84.3473	2187.55	2252.51	2302.08	30.4173	40.3169	50.8281	32.2065	29.0963	31.7904	26.7226	29.7626	33.637	9838.74	10181	10130.3	63.6442	79.3242	67.7497
pos_8724	Baldrinal	187.699	158.4	160.135	178.36	167.114	180.121	1611.68	1505.55	1453.61	392.326	404.217	428.693	53.3542	59.1679	49.0582	76.5687	67.7818	79.7457	83.6631	77.7589	88.8115	132.391	111.078	125.508
pos_8740	2-Methyl-3-phenyl-2-propenal	34.3555	65.765	52.4736	1.07003	0.333361	2.00476	6.0424	11.9119	10.4359	5.07415	0.0561888	3.83383	18.8705	25.6723	16.8203	5.3093	0.653013	1.93505	58.3042	59.3012	55.7698	0.325102	2.39874	0.285307
pos_8749	Chavicol	48.1659	53.7438	31.3427	104.864	121.01	70.2908	14.0628	13.1179	15.819	28.4114	25.9438	28.3823	12.9597	18.6821	12.8082	68.7148	52.0758	50.957	48.7568	35.6387	28.8757	94.5392	64.9239	58.301
pos_8752	Cassiastearoptene	215.765	244.044	252.986	768.286	766.29	780.211	191.883	180.006	188.57	315.132	296.162	305.838	278.317	277.081	280.229	411.618	458.438	448.998	281.168	305.537	301.103	588.803	637.504	597.458
pos_8753	Tetrahydrofurfuryl cinnamate	430.277	445.644	457.949	188.203	147.935	135.87	535.014	470.175	506.574	260.945	287.615	262.348	781.741	827.559	793.217	184.884	226.154	210.56	271.964	293.274	251.43	142.053	167.653	132.498
pos_8757	Methacycline	4397.4	4350.95	4671.08	38859.3	38027.1	39595.5	1310.56	1408.18	1450.63	8591.84	8142.3	9016.16	1936.92	2030.59	2162.87	18206.5	19665.5	19285	2355.92	2504.93	2554.78	29746	32300.9	29291.1
pos_8768	3-Methoxy-4,5-methylenedioxycinnamaldehyde	2218.61	1931.19	2242.62	42.789	36.5425	40.3665	1130.78	1027.33	1142.65	38.2897	33.5379	40.4983	231.582	227.155	231.387	211.454	221.813	220.386	8657.63	8953.09	8515	168.846	158.425	182.744
pos_8776	4'-Demethyldeoxypodophyllotoxin	230.028	101.435	181.428	62.0687	44.1045	34.8047	9.40303	12.7516	3.91379	3.18e-08	2.56392	3.18e-08	21.9037	9.09439	13.3979	14.3843	13.0071	9.71671	26.6716	31.2098	32.2343	8.7715	8.64144	8.19248
pos_8777	Pinocembrin 7-O-rhamnoside	2052.37	1663.45	1849.17	546.232	587.844	564.272	154.101	183.107	178.385	14.8496	45.1537	51.7911	114.224	117.704	121.862	77.7961	100.7	110.241	239.767	229.898	225.594	225.031	219.448	225.679
pos_8783	5,7-Dihydroxy-4'-methoxy-4-phenylcoumarin	34.831	35.2173	44.8685	17.6778	14.6443	12.51	140.481	107.137	129.949	36.0376	19.5393	36.7001	113.388	92.4302	82.0443	39.1937	39.2061	29.3696	103.298	101.625	97.6923	18.9006	7.39891	19.428
pos_8799	2H-1-Benzopyran-6-acetic acid, 7-hydroxy-8-methoxy-2-oxo-	4.07385	2.86422	8.08591	55.2488	75.0367	76.6477	289.453	327.977	297.155	7.62672	25.269	20.8558	45.24	44.4185	41.5415	3.18e-08	3.18e-08	3.18e-08	4.52601	2.94962	5.7916	36.3763	49.6964	36.0466
pos_880	(-)-Betonicine	36653.4	35058.1	38847.2	123301	112253	128187	68188.9	64473.5	64888.6	159221	166927	156840	87045.4	82008	84507.8	167669	165942	159954	67661.2	59336.4	63744	173626	176062	180546
pos_8801	Melannein	74.6361	86.4832	89.2724	8.20863	13.7016	6.77337	83.8801	99.0812	98.5162	3.18e-08	3.18e-08	5.00573	338.744	357.119	343.278	3.18e-08	3.56931	1.12333	2604.18	2739	2632.68	3.19639	11.9763	6.31014
pos_8827	3-Acetyldihydro-2(3H)-furanone	174.239	149.376	157.015	119.781	125.136	111.781	7.31376	10.3116	11.2024	3.18e-08	3.55389	2.64206	13.3857	20.0141	12.6788	11.6664	1.01613	4.40177	40.0181	38.6843	40.5222	92.443	84.2419	99.1652
pos_8837	(-)-5,7-Dihydroxy-3-(4-hydroxybenzyl)-4-chromanone	36700.6	31865.9	34859	25153.7	25322.3	25903.6	243.687	274.833	231.727	56.6714	40.3985	31.1307	1319.42	1756.17	1357.63	1292.57	1320.06	1369.47	6305.74	6164.86	6187.89	17111.1	18028.1	17693.6
pos_8846	Isosakuranetin 7-O-rhamnoside	64069.7	54979.4	59622.1	41694.3	41238.2	41560.2	1372.28	1377.94	1358.89	151.205	171.743	174.218	2221.63	2549.32	2331.05	1161.43	1180.2	1262.73	11622.2	11320.3	11247	28568.8	30042.5	29668
pos_8858	Acinoside	77410.7	60214	71683.7	52250	49548.7	51705.8	4907.62	5006.72	5128.36	998.531	949.874	1077.56	25504.5	25568.7	25734.3	22558.8	23354.3	23826.3	13743.2	14012.9	13778.4	32216.1	36443.7	35143.2
pos_8901	6-Demethylvignafuran	157.074	125.668	163.905	3.18e-08	8.44134	0.979726	2874.98	2923.08	2817.48	800.352	830.511	816.561	726.506	733.872	694.869	143.239	155.375	145.039	115.817	118.881	122.391	3.18e-08	3.18e-08	3.18e-08
pos_8921	6E,8E,14E-Hexadecatriene-10,12-diynoic acid	0.211402	0.167544	0.781154	3.18e-08	3.18e-08	3.18e-08	2.56342	1.93731	5.41862	8.85787	2.36177	7.40723	12.427	14.1358	4.07355	476.264	609.708	622.168	2.20307	4.56159	4.60981	3.18e-08	3.18e-08	3.18e-08
pos_8922	b-D-Glucopyranuronic acid, 1-(6-methoxy-2-naphthaleneacetate)	47.2907	53.4659	52.4516	2.09177	1.17032	0.597175	549.474	501.998	564.314	4.19246	3.18e-08	2.60616	250.96	267.554	254.731	1485.38	1616.88	1665.72	106.435	113.645	116.595	4.5418	0.0017042	3.18e-08
pos_8925	Ser Met Cys Met	228.221	231.029	223.637	2.16154	3.18e-08	1.95259	57.0449	53.6938	54.3894	3.18e-08	2.86117	3.99589	423.23	405.229	387.385	112.358	99.9679	126.7	280.152	259.744	257.283	66.0138	73.7574	77.7245
pos_8928	Hygromycin B	197.247	259.243	245.64	4.30507	3.18e-08	3.18e-08	473.197	496.56	510.207	17.6746	22.8654	9.5887	874.275	1038.24	909.344	10983.5	11213.4	11036.8	529.896	504.329	573.888	29.004	53.2864	18.8575
pos_8949	Kaempferol 3-isorhamninoside-7-rhamnoside	275559	268881	287365	913.81	928.504	1038.53	14261.4	14345.2	14693.9	3762.86	3991.96	4043.88	41986.9	41938.2	42168.3	1674.35	1818.47	1847.96	156024	161161	155468	797.495	966.676	908.858
pos_8954	Maltotriose	294.788	258.591	359.633	3.18e-08	3.18e-08	3.18e-08	996.965	1051.57	1089.4	3.18e-08	3.18e-08	3.18e-08	96.5223	156.372	157.431	3.18e-08	3.18e-08	3.18e-08	355.035	343.488	344.318	3.18e-08	3.18e-08	3.18e-08
pos_8965	Leukotriene C4	49.8892	56.1266	76.5794	3.18e-08	3.18e-08	3.18e-08	116.568	121.15	118.704	67.5433	38.1578	69.9857	435.55	448.007	420.747	7083.44	7862.81	6332.27	89.0215	108.742	59.3076	3.18e-08	3.18e-08	3.18e-08
pos_8974	1-ethenyl-4-methoxy-Benzene	119.515	127.877	123.532	60.7045	63.9144	52.5742	54.3804	73.4775	65.8638	85.7733	90.8703	87.5336	240.886	225.78	208.201	234.044	238.378	232.288	38.331	40.1487	41.3038	64.0859	56.4866	61.2073
pos_8975	Gallic acid	63.3067	41.4275	56.2477	63.8776	67.7341	49.7562	569.122	544.956	571.411	188.287	187.336	221.039	3245.34	3137.8	3011.64	3081.72	3109.85	3069.32	17.0248	20.1539	20.6279	29.88	50.736	36.1555
pos_8983	Catechin 3-O-(1,6-dihydroxy-2-cyclohexene-1-carboxylate)	347.809	306.567	339.874	11.3913	31.8726	20.4859	886.265	896.922	898.889	90.4088	91.0871	127.57	4151.23	4002.07	3867.8	3437	3546.35	3448.71	253.128	266.864	216.795	19.0893	2.96845	23.9084
pos_8986	His-Nap-OH	50.1045	31.9869	37.4514	22.4161	18.3093	30.3635	254.047	223.271	218.243	24.0029	8.55192	22.393	1234.26	1132.38	1021.9	862.667	857.645	800.63	343.144	334.532	304.087	33.588	3.18e-08	7.85374
pos_8987	Formononetin 7-O-rutinoside	809.699	681.22	835.074	21.3819	29.4245	15.2897	1237.01	1220.64	1287.66	53.4216	85.704	101.34	6351.85	6294.09	6028.16	6048.21	6307.39	6191.24	835.654	812.328	871.136	15.6438	15.5997	15.3175
pos_9003	Vindoline	53.9483	83.2816	55.5347	3.18e-08	3.18e-08	3.18e-08	244.387	260.776	213.698	228.842	231.452	183.626	30.138	50.6211	42.7317	42.0751	30.8629	32.4584	94.4962	108.215	92.6602	3.18e-08	3.18e-08	5.97474
pos_9015	(all-E)-3,5,7-Tridecatriene-9,11-diyn-1-ol	909.49	989.614	1000.03	517.988	549.304	579.765	214.945	210.708	242.454	841.014	839.827	871.788	173.107	170.9	173.428	344.841	368.572	386.942	211.018	233.717	229.812	430.977	410.99	466.283
pos_9016	HYMECROMONE METHYL ETHER	189.269	230.845	201.991	76.3483	90.9003	85.0361	96.0566	104.572	95.0073	119.047	117.986	109.873	106.198	126.897	100.723	98.6761	118.662	109.888	100.912	98.3168	105.06	78.9696	71.8162	93.9578
pos_9017	(R)-Pterosin B	1338.39	1414.08	1410.17	786.635	864.963	895.025	244.132	261.435	278.689	1156.93	1213.38	1271.15	165.537	165.124	168.338	491.65	497.646	527.438	262.51	248.959	278.078	610.569	631.109	668.965
pos_9018	Achillin	5806.52	5922.52	6120.23	3697.84	3667.26	3796.36	1556.02	1511.08	1599.5	5059.04	5273.6	5415.62	788.737	817.143	783.641	2128.02	2168.16	2233.22	1024.7	1048.39	1048.32	2589.22	2697.85	2823.82
pos_9019	Guanosine 5'-monophosphate (GMP)	86.1006	70.6399	74.6408	132.008	121.434	146.481	5.60572	12.0349	9.88931	194.056	194.125	192.008	3.18e-08	3.18e-08	3.18e-08	45.5117	56.2817	52.7239	7.22263	8.06389	9.836	88.9968	75.6826	93.0156
pos_9020	Leukotriene F4	337.15	493.925	290.503	131.47	168.645	141.786	31.1667	23.4595	29.3366	272.026	245.859	168.795	83.3111	62.1752	33.8976	62.5488	63.7752	66.6589	132.472	116.899	134.96	82.4279	75.1522	86.3295
pos_9027	Alpha-Calacorene	163.644	132.895	155.137	69.5601	63.6611	52.1624	105.818	93.7471	102.818	86.718	56.0327	89.4486	65.887	71.9189	62.534	26.753	27.2394	32.9639	49.526	43.413	44.9834	42.8754	31.1999	45.4211
pos_9051	Psoralen	3.18e-08	3.18e-08	3.18e-08	3.18e-08	3.18e-08	3.18e-08	413.221	840.025	919.738	30.4193	66.3777	36.6685	13.936	73.3622	153.785	3.18e-08	3.18e-08	3.18e-08	34.5205	15.2464	148.435	3.18e-08	3.18e-08	3.18e-08
pos_9052	n-Propyl cinnamate	595.845	526.192	545.766	119.023	113.289	123.148	255.864	231.943	251.446	138.042	101.555	147.901	329.792	291.685	308.186	60.545	74.4923	83.964	314.643	292.581	324.095	117.536	102.045	137.346
pos_9060	Kenusanone J	61.2715	63.3832	63.3741	0.171839	3.18e-08	0.533097	83.0035	56.5684	64.5648	0.0016507	3.18e-08	3.18e-08	63.6022	61.7181	54.2588	114.778	126.457	118.371	57.735	54.3059	47.7712	3.18e-08	3.18e-08	3.18e-08
pos_9086	URSINIC ACID	19.0024	21.0503	23.2339	3.18e-08	0.437294	3.18e-08	5611.87	5602.84	5701.47	41.3145	31.0744	45.7728	31.0704	30.2734	44.7541	5.70778	7.70604	8.26564	135.797	143.764	157.823	3.18e-08	3.18e-08	2.49891
pos_9097	Floxuridine	3.5966	7.00945	3.29046	0.101513	0.687083	1.2006	1.45687	2.14935	2.98427	3.18e-08	3.18e-08	0.525835	5.05425	4.09783	6.31374	3.18e-08	3.18e-08	0.731956	620.816	561.235	709.334	11.0275	11.4353	10.4264
pos_9098	Viscutin 1	11.1798	9.67047	12.8369	3.18e-08	3.18e-08	3.18e-08	43.9829	28.7491	40.9435	3.18e-08	3.18e-08	3.18e-08	335.656	224.512	265.299	121.007	112.414	109.952	382.647	338.395	341.581	60.9749	50.4359	61.2287
pos_9126	Oudemansin A	11.1819	17.3073	11.617	6.28981	3.18e-08	3.18e-08	70.6912	61.6713	62.6352	4.79019	12.7098	3.18e-08	9.31019	9.11494	12.4778	1.27717	3.05379	1.99906	71.1646	64.1111	70.075	29.7364	26.6218	27.231
pos_9138	Prephenic acid	3.18e-08	2.04877	2.67464	3.18e-08	3.18e-08	3.18e-08	1.16819	3.18e-08	3.18e-08	3.18e-08	3.18e-08	3.18e-08	0.576373	0.402517	3.18e-08	3.18e-08	3.18e-08	3.18e-08	143.831	199.256	206.582	3.18e-08	3.18e-08	3.18e-08
pos_9160	4-Hydroxycinnamyl aldehyde	2.41097	1.49788	0.424359	3.18e-08	0.902788	3.18e-08	2.23321	3.51963	5.1896	1.67939	0.639371	1.58768	19.9821	18.5122	14.5288	8.0071	2.80834	5.9573	155.653	141.707	136.46	27.6745	26.4339	28.1312
pos_9170	Benzoic acid	6.31551	10.3931	7.52943	3.18e-08	3.18e-08	3.18e-08	1067.88	1092.6	1040.01	144.553	133.373	135.294	223.854	221.538	196.326	14.8111	6.88469	8.38577	34.2321	30.4503	29.4347	13.3407	15.0747	11.6791
pos_9176	2-Hydroxy-6-oxo-6-(2-hydroxyphenoxy)-hexa-2,4-dienoate	3.18e-08	0.464211	0.0885868	3.18e-08	3.18e-08	3.18e-08	91.3448	89.0323	90.0436	3.18e-08	3.18e-08	3.18e-08	16.9826	16.3641	15.3211	0.353932	3.18e-08	3.18e-08	6.32378	2.88115	5.05981	3.18e-08	3.18e-08	3.18e-08
pos_9179	2-O-Feruloyltartronic acid	13.4475	12.13	15.3976	3.68047	3.18e-08	3.18e-08	200.975	218.98	218.534	17.1733	22.3659	17.6043	61.059	67.1973	56.8365	4.51637	3.18e-08	2.37596	40.7761	35.839	36.9847	2.11427	3.18e-08	3.18e-08
pos_9181	trans-3-Hydroxycotinine glucuronide	112.504	110.878	125.412	1.51208	4.23452	4.48314	19.8006	27.8919	18.6786	3.18e-08	3.51789	3.18e-08	97.6162	81.478	90.2134	33.9551	38.169	40.8027	514.492	525.798	475.136	27.6764	20.736	24.608
pos_9190	Sesaminol glucosyl-(1->2)-[glucosyl-(1->6)]-glucoside	5570.07	5298.24	5699.24	3.18e-08	3.18e-08	3.18e-08	401.573	350.33	380.306	3.18e-08	3.18e-08	3.18e-08	586.473	595.742	586.021	3.18e-08	3.18e-08	3.18e-08	8481.87	8465.54	8211.83	3.18e-08	3.18e-08	3.18e-08
pos_9192	Bacampicillin	68.4917	54.2534	42.4885	3.18e-08	3.18e-08	3.18e-08	12.4567	7.61638	19.4875	3.18e-08	3.18e-08	3.18e-08	1876.02	1621.96	1461.87	3.18e-08	3.18e-08	3.18e-08	85.7541	89.1291	67.3582	3.18e-08	3.18e-08	3.18e-08
pos_9198	Galactobuxin	442.277	433.882	533.691	3.18e-08	3.18e-08	3.18e-08	393.531	406.789	405.76	14.0607	9.09961	7.62618	17530.6	17591.9	16735.7	4.40643	7.19378	10.0943	1387.97	1423.61	1347.89	6.60215	3.18e-08	3.18e-08
pos_9205	Thr His Ala	25.3121	16.6156	18.3209	3.18e-08	3.18e-08	3.18e-08	25.4936	15.4422	20.5319	3.18e-08	3.18e-08	0.109133	1.06625	0.50657	0.210633	0.0464591	0.225259	3.18e-08	6.40188	0.57933	0.80301	3.18e-08	1.63884	3.18e-08
pos_9225	(S)-gamma-Calacorene	40.4061	62.9535	53.1891	3.18e-08	3.18e-08	3.18e-08	6.72104	7.71142	5.36522	3.18e-08	3.18e-08	3.18e-08	35.5423	35.3905	29.6666	3.18e-08	3.18e-08	3.18e-08	8.87171	4.28808	5.01556	3.18e-08	3.18e-08	3.18e-08
pos_9227	Marmesin	74.8165	78.5055	68.5641	3.60927	3.18e-08	2.68334	9470.99	9680.85	9469.29	115.605	112.363	127.865	21.0505	18.1427	23.2146	4.15	8.34526	7.7139	175.935	179.952	172.26	0.859045	5.16025	3.38877
pos_9228	Flindersiamine	9230.29	9134.36	10391.3	39.2687	31.3004	34.423	416.635	469.622	502.34	32.5156	35.9796	40.1383	195.66	216.612	215.893	1.54104	3.18e-08	0.158994	7521.99	8045.22	8237.58	35.9749	52.8928	31.087
pos_9234	Ajmaline	4.59631	4.63896	6.0636	3.18e-08	3.18e-08	3.18e-08	398.691	366.551	375.209	3.00198	3.1015	1.6355	0.200411	0.297124	3.18e-08	3.18e-08	3.18e-08	1.75235	7.02642	5.1845	5.44873	3.18e-08	4.59084	2.4075
pos_9278	Aegle marmelos Alkaloid C	23.7051	31.8465	28.8736	3.18e-08	3.18e-08	1.87103	1.8144	3.74897	5.05644	3.18e-08	3.18e-08	3.18e-08	42.6092	40.1338	51.6709	4.73109	3.3799	6.82921	1660.17	1622.17	1568.29	1.14089	2.54758	3.397
pos_9304	5-Hydroxypseudobaptigenin	6.37474	3.27011	6.35068	3.18e-08	3.18e-08	3.18e-08	10.3346	9.97988	10.455	3.18e-08	3.18e-08	3.18e-08	34.2536	36.7852	29.2639	3.18e-08	3.18e-08	3.18e-08	2049.98	2106.22	2145.72	1.58085	3.18e-08	1.63522
pos_9305	Garbogiol	409.428	410.467	483.431	3.18e-08	3.18e-08	3.18e-08	2276.79	2280.39	2318.45	88.9965	102.298	111.148	958.853	978.232	976.581	11.8504	10.7661	4.80998	33523.1	34578.9	34778.6	72.89	84.7616	78.1447
pos_9312	Thapsigargin	2091.58	2111.01	2320.55	313.977	347.08	371.29	212.296	243.285	224.42	6.31603	3.18e-08	8.96186	1596.93	1535.52	1627.62	448.065	489.51	494.859	1103.45	1085.92	1203.41	217.821	196.936	232.563
pos_9329	Homovanillic acid	14.3357	10.4132	18.2638	3.18e-08	3.18e-08	3.18e-08	84.7935	83.4932	78.9486	3.18e-08	3.18e-08	4.69483	29.8311	31.1859	31.553	3.18e-08	3.18e-08	0.792777	196.852	171.782	183.511	30.0761	30.7853	30.3193
pos_9331	2-Methylguanosine	1.87848	6.55373	2.08358	3.18e-08	3.18e-08	1.94326	61.5866	76.5312	68.1873	3.18e-08	3.18e-08	2.55474	6.48878	3.39042	7.74473	3.18e-08	3.18e-08	3.18e-08	14.3036	12.8382	11.3113	3.18e-08	2.34149	3.18e-08
pos_934	4-Aminobutyraldehyde	72.6318	88.2122	91.3445	250.717	263.207	308.841	127.18	128.649	137.453	308.685	406.06	305.757	190.597	193.441	184.174	434.318	465.355	378.433	184.405	147.466	154.982	467.703	497.407	458.745
pos_9343	Oenanthoside A	147.743	131.804	152.574	3.18e-08	2.36808	0.74553	129.802	114.096	132.268	7.84652	4.8359	3.49143	93.1901	85.6861	79.1451	2.3255	5.54249	5.75956	1854	1821.69	1663.22	230.701	278.473	262.127
pos_9346	DAF-2 diacetate	562.066	633.95	447.002	3.18e-08	3.18e-08	3.18e-08	2.32719	8.41307	16.9838	3.18e-08	3.18e-08	3.18e-08	3.18e-08	0.467221	2.12607	3.18e-08	3.18e-08	3.18e-08	87.7844	32.6967	75.9529	3.18e-08	3.18e-08	3.18e-08
pos_9353	Kaempferol 3-O-rutinoside	275.86	276.894	300.843	3.18e-08	3.18e-08	3.18e-08	97.6183	106.372	105.568	3.18e-08	3.18e-08	3.18e-08	726.07	738.412	717.841	3.18e-08	3.18e-08	3.18e-08	609.91	619.625	658.436	3.18e-08	3.18e-08	3.18e-08
pos_9356	Isoniazid pyruvate	7.25377	3.38949	5.71394	3.18e-08	3.18e-08	3.18e-08	11.7135	9.14976	10.0077	3.18e-08	3.18e-08	3.18e-08	1.28783	1.74409	0.914904	3.18e-08	3.18e-08	3.18e-08	5.95516	9.57931	4.41458	3.18e-08	3.18e-08	3.18e-08
pos_9357	Fonsecin B	9.81974	3.66026	2.88902	3.18e-08	3.18e-08	3.18e-08	6.11313	6.97365	10.9349	3.18e-08	3.18e-08	3.18e-08	0.127086	0.265879	0.30612	3.18e-08	2.77373	3.18e-08	148.897	188.121	185.987	4.19109	5.8556	8.5371
pos_9358	14-Dihydroxycornestin	140.763	139.386	136.204	3.18e-08	3.18e-08	4.13846	7283.95	7087	6625.79	348.517	336.791	342.01	45.0906	35.0239	37.7332	3.18e-08	3.18e-08	0.347719	94.4871	84.1108	90.1878	3.18e-08	1.84403	1.16778
pos_9364	3-Isochromanone	1.45819	1.47867	3.18e-08	3.18e-08	0.0523286	0.13993	12.0526	7.84155	4.88668	3.18e-08	1.97426	2.41445	11.6389	9.04637	8.38827	1.54779	0.5571	2.8428	92.3747	80.1338	92.347	19.1323	16.6285	23.3893
pos_9366	Ionene	37.5983	38.5896	36.4749	7.18947	26.1943	18.3865	35.4238	30.2524	33.4741	22.0859	31.4718	16.0574	14.1245	14.75	15.0428	17.6767	17.5186	11.8746	20.6096	17.099	14.2791	23.0743	20.2904	18.6058
pos_9370	8-Hydroxy-2'-deoxyguanosine	2.32216	2.91402	4.35079	3.18e-08	3.18e-08	3.18e-08	5.54135	5.93294	6.43337	3.18e-08	3.18e-08	3.18e-08	68.3884	81.9746	72.9904	3.18e-08	3.18e-08	1.72684	70.5098	97.9468	86.9981	3.18e-08	3.18e-08	3.18e-08
pos_9383	Cyclofenchene	1.96156	4.20155	4.89891	3.18e-08	3.18e-08	3.18e-08	0.522446	2.10821	1.21009	3.18e-08	3.18e-08	3.18e-08	79.1129	86.7389	79.1683	3.18e-08	0.00587764	3.18e-08	102.918	105.793	94.6062	3.18e-08	3.18e-08	3.18e-08
pos_9390	2-Octenoic acid	11.3481	17.6019	16.1976	3.18e-08	3.18e-08	0.314694	5.66926	10.097	5.60316	7.11685	10.6518	11.6519	136.039	134.406	114.606	14.7991	19.3423	16.489	107.893	99.5683	89.3174	12.594	9.94165	13.0396
pos_9394	AMANTADINE	3.18e-08	3.18e-08	3.18e-08	3.18e-08	3.18e-08	3.18e-08	11.2141	11.6903	15.4543	2.47105	2.90271	3.18e-08	128.166	133.986	112.727	4.06256	7.49569	4.12253	77.6756	82.4109	69.3967	1.10159	3.83591	1.88662
pos_940	Trigonelline	4432.79	4541.62	4309.17	25814.4	24117.4	25211.4	3852.09	3639.26	3383.07	19793.8	19337.5	18309.6	3913.31	3868.62	3866.15	14339.8	13996.3	13038.4	2329.17	2104.25	2181.93	16904.5	15815.8	16397.8
pos_9421	glutamyl-Asparagine	208.28	240.894	325.755	3.18e-08	3.18e-08	3.18e-08	3.18e-08	4.52199	3.18e-08	3.18e-08	3.18e-08	3.18e-08	13.3177	20.3313	29.1651	3.18e-08	3.18e-08	3.18e-08	49.0244	63.4673	63.3249	3.18e-08	3.18e-08	3.18e-08
pos_9431	10-Acetyl-3,7-dihydroxyphenoxazine	1321.32	1314.15	1430.13	7.54448	4.28977	9.69889	154.845	158.427	162.657	29.3299	18.9069	47.6734	160.127	162.54	157.727	129.057	160.313	145.415	1739.19	1758.25	1600.66	59.3169	74.7775	46.3942
pos_9440	Novobiocin	115.398	140.424	156.341	3.18e-08	3.18e-08	3.18e-08	844.306	826.52	820.387	3.18e-08	3.18e-08	3.18e-08	781.619	719.678	713.046	3.18e-08	3.18e-08	3.18e-08	6448.53	6437.27	6224.52	3.18e-08	3.18e-08	3.18e-08
pos_9453	Nerol	3.88134	4.19166	2.01296	3.18e-08	3.18e-08	3.18e-08	6.77903	6.32638	8.62442	3.18e-08	3.18e-08	0.653494	163.242	148.696	155.799	0.00464319	2.42278	3.18e-08	163.462	158.768	161.562	3.18e-08	1.24623	1.51021
pos_9455	Tagitinin F	3.18e-08	2.50997	1.68895	3.18e-08	3.18e-08	3.18e-08	2.88944	1.36647	2.22249	3.18e-08	3.18e-08	3.18e-08	87.657	95.7947	100.052	5.09916	3.97932	3.91405	94.2884	110.406	116.01	3.58796	8.29044	3.36926
pos_9461	Thr Cys Cys Met	0.000266647	3.18e-08	0.750476	3.18e-08	3.18e-08	3.18e-08	5.87834	4.02194	3.07235	2.38527	3.18e-08	3.18e-08	56.6456	57.9406	53.0138	2.5879	3.90098	3.62145	61.3719	63.4602	52.8973	3.18e-08	3.18e-08	1.03444
pos_9477	Capillone	29.26	35.0371	36.9404	48.7431	48.6183	80.0199	62.4413	53.1401	59.5946	81.7497	63.5334	56.1933	100.916	91.5971	92.0402	131.353	135.51	123.752	33.0766	34.759	34.0156	51.6766	50.6795	50.4163
pos_9484	LOMATIN	31.1816	28.2574	36.2101	3.18e-08	1.54452	2.1311	5196.09	5176.52	5108.04	45.2925	49.3631	32.2701	35.1577	25.8105	43.3106	3.18e-08	1.26406	1.42747	88.8609	97.013	83.7603	13.3223	3.04161	5.88628
pos_9486	Frenolicin B	602.466	585.892	650.81	3.18e-08	3.18e-08	3.18e-08	7639.16	7590.02	7660.9	32.6045	41.1233	34.0882	1035.8	1001.11	1027.92	3.18e-08	3.18e-08	3.18e-08	16610.3	16587	16712	26.1701	39.7251	38.6692
pos_9492	Grantioidinin	14173.1	13713.5	15430.1	221.06	209.522	275.617	2065.28	2010.02	2093.98	38.5311	37.2984	36.843	3624.52	3396.23	3619.12	78.1359	77.4365	81.5171	10620.7	10603.2	11462.8	91.365	99.1892	110.452
pos_9530	Daunorubicin	152.394	133.545	155.858	39.2038	34.2777	47.9535	38.4123	18.8601	30.8374	3.18e-08	3.18e-08	3.18e-08	69.5173	66.3605	58.3225	3.18e-08	3.18e-08	2.36208	113.833	132.143	97.9022	15.5747	16.8891	12.3559
pos_9541	Prunasin	193.69	210.582	224.361	3.18e-08	3.18e-08	3.18e-08	184.275	196.8	206.262	2.7525	1.40774	4.34966	252.064	220.626	272.113	3.18e-08	3.18e-08	0.718122	1277.04	1255.39	1288.91	3.18e-08	0.233765	3.18e-08
pos_9565	Glechomanolide	26.6634	49.955	28.7954	0.240998	0.937168	0.86326	438.337	429.539	441.792	0.20294	0.0762995	0.769394	93.9524	84.113	76.5361	1.53703	0.153593	0.29978	379.148	370.193	380.203	87.0804	94.7366	86.327
pos_9580	5,7-Dihydroxy-3,6,8,3',4'-pentamethoxyflavone	660.17	618.956	705.946	3.18e-08	3.18e-08	3.18e-08	192.449	174.192	177.724	3.18e-08	3.18e-08	3.18e-08	172.034	167.067	178.165	3.18e-08	3.18e-08	3.18e-08	552.346	544.744	567.907	0.173536	4.65674	3.18e-08
pos_9593	Cys Cys Cys Lys	28.6152	29.9561	20.4072	17.024	10.6353	8.72816	93.4717	125.465	95.3531	50.7812	71.9494	64.6882	27.3218	23.0235	23.2465	38.7692	58.1002	67.9177	134.729	120.359	100.494	165.657	163.358	124.462
pos_9606	Molephantin	25.329	32.8035	25.0214	3.18e-08	3.18e-08	3.18e-08	6.57341	6.78676	11.442	3.18e-08	3.18e-08	3.18e-08	55.9064	59.9689	60.8578	3.18e-08	3.18e-08	3.18e-08	104.272	92.3542	93.1999	2.38332	3.18e-08	5.2142
pos_9608	Desoxylimonin	274.32	289.362	272.89	139.26	176.071	173.07	635.111	606.415	595.761	286.59	313.585	306.417	193.016	165.303	188.885	244.946	272.104	266.642	578.379	572.002	514.344	590.475	590.031	568.519
pos_9612	Pro Trp Glu Trp	2144.05	2349.87	2338.43	1089.05	1078.14	1328.2	4487.99	4472.06	4435.01	1779.87	1880.98	1835.68	1461.45	1480.82	1444.06	1784.6	1823.83	1875.73	4822.79	4753.6	4683.91	3752.76	3979.83	3927.07
pos_9624	Galangin	31.2993	24.3067	19.5879	3.18e-08	3.12999	3.18e-08	370.183	371.51	355.261	572.966	563.178	578.996	73.1911	78.7347	94.9042	8.12431	11.9886	12.4198	903.175	894.486	818.504	3.18e-08	3.18e-08	3.18e-08
pos_9635	3,5,7,9,11-dodecapentaenoic acid	271.617	290.836	264.002	98.5606	65.946	99.2181	140.33	134.984	137.484	69.8966	55.1069	81.9993	219.648	241.89	210.519	62.3674	58.7889	66.2637	106.005	104.171	95.2874	57.0803	51.5459	48.0632
pos_9636	Ethyl (2E,4E,7Z)-Decatrienoate	49.1299	61.0053	51.4433	3.05625	11.7293	6.19379	6.00605	5.04797	6.75237	3.46568	0.858503	2.68122	50.1191	54.2748	44.2016	4.64422	1.51901	5.04941	14.5831	14.5432	12.0263	9.88009	4.30916	5.8651
pos_9642	1-Anilino-9,10-dioxo-2-anthroic acid	19.4254	31.2804	28.3244	3.18e-08	3.18e-08	3.18e-08	22.6974	21.9693	25.2433	3.18e-08	1.13048	2.06311	20.1838	20.7593	17.6719	3.18e-08	8.42083	1.14824	536.161	520.69	514.596	3.75902	8.41746	15.3511
pos_9648	5,4'-DIMETHOXY-7-HYDROXYFLAVONE	175.248	155.413	166.108	3.18e-08	3.18e-08	3.18e-08	64.8464	57.9862	59.2536	3.18e-08	3.18e-08	3.18e-08	124.233	124.662	133.874	3.18e-08	3.18e-08	3.18e-08	2689.44	2714.04	2686.66	3.18e-08	3.18e-08	3.18e-08
pos_9650	1,4-Dihydroxy-2-naphthoic acid	0.230524	0.968975	1.05849	0.0793979	0.031955	0.108553	96.5718	119.64	121.919	0.001235	0.143667	3.18e-08	1.21034	1.5286	0.529728	3.18e-08	3.18e-08	0.0499264	1.99231	1.63938	1.83965	0.0806367	0.236956	0.0949687
pos_9652	Zerumbone oxide	87.6753	101.885	86.0135	2.97003	5.67687	16.2173	112.922	114.15	123.015	3.18e-08	3.18e-08	3.18e-08	84.8941	78.5018	93.7973	3.18e-08	3.18e-08	3.18e-08	4.56897	2.61359	5.30551	3.18e-08	3.18e-08	3.18e-08
pos_9664	16-hydroxy hexadecanoic acid	3816.37	3687.81	2888.12	7593.83	7082.03	6915.09	3244.76	3153.91	3094.94	6020.89	7955.82	7101.12	3006.53	2849.19	2921.56	5211.38	5090.51	5273.17	2524.44	2136.9	2533.69	6536.82	5419.4	5673.37
pos_9669	2-Methoxynaphthalene	180.636	149.167	113.897	3.18e-08	3.18e-08	3.18e-08	4.62715	3.12918	3.6563	3.18e-08	3.18e-08	3.18e-08	112.678	79.0601	76.7115	3.18e-08	3.18e-08	3.18e-08	36.1272	30.7019	30.3534	3.18e-08	3.18e-08	3.18e-08
pos_9670	Asp Ser Asp Asp	3.18e-08	3.18e-08	1.24709	3.18e-08	3.18e-08	3.18e-08	4.64275	3.18e-08	6.26587	3.18e-08	3.18e-08	3.18e-08	1.89333	3.18e-08	6.57515	3.18e-08	3.18e-08	3.18e-08	75.831	92.7708	127.95	3.18e-08	3.18e-08	3.18e-08
pos_9687	1,3,5-Trihydroxy-6,7-dimethoxy-2-methylanthraquinone	149.986	147.119	177.602	4.73474	4.96708	18.1706	338.401	648.969	562.238	3.18e-08	0.144041	3.18e-08	8054.35	8136.21	8068.96	1.9886	1.71663	1.82623	11427	11327	11530	5.55791	3.3641	8.14953
pos_9692	(±)-Anisoxide	34.7154	36.9574	31.7892	93.4695	86.0768	67.733	49.0105	28.5118	39.9781	98.9705	81.4749	86.6868	44.2191	36.4572	39.5829	63.9708	50.7389	55.6005	30.5361	22.0749	28.1216	66.2909	57.906	70.8975
pos_9693	Vulgarone A	2091.56	2221.23	1787.22	5545.78	4753.27	4492.31	2532.25	2213.32	2075.38	5434.16	5107.93	5330.97	2157.49	2191.19	1941.49	4245.4	3492.4	3491.37	1345.53	1180.41	1324.36	4396.91	4249.65	4250.03
pos_9705	7-Hydroxy-3,4',8-trimethoxyflavone	166.787	154.354	175.958	3.18e-08	3.18e-08	3.18e-08	315.149	305.731	327.525	3.18e-08	3.18e-08	3.18e-08	835.627	827.992	808.881	3.18e-08	0.0157103	3.18e-08	17039.6	17314.6	17058.5	23.2755	35.7152	25.3009
pos_9738	Liquiritigenin 7-apiofuranoside-4'-glucoside	184.51	173.3	96.5404	3.18e-08	3.18e-08	3.18e-08	21.8033	8.61162	5.73161	3.18e-08	3.18e-08	3.18e-08	253.162	151.844	122.939	3.18e-08	3.18e-08	3.18e-08	199.549	113.821	122.561	3.18e-08	3.18e-08	3.18e-08
pos_9749	Methylenedioxycinnamic acid	3.18e-08	3.18e-08	3.18e-08	3.18e-08	3.18e-08	3.18e-08	3.18e-08	3.18e-08	3.18e-08	3.18e-08	3.18e-08	3.18e-08	3.18e-08	3.18e-08	3.18e-08	3.18e-08	3.18e-08	3.18e-08	5.48461	2.79521	4.74541	3.18e-08	3.18e-08	0.0434313
pos_9750	Diosmetin	488.056	431.866	492.425	29.9396	23.1429	51.2057	948.801	898.11	931.774	190.596	214.311	233.277	1677.01	1665.94	1656.21	39.4132	31.1314	51.4469	4805.88	4806.85	4711.62	43.1899	63.5218	76.759
pos_9765	Diethyl phthalate	40.8356	53.5164	52.7524	17.6268	8.68469	14.2405	430.194	408.727	405.583	9.88355	1.49965	1.65452	2.53692	8.38111	2.83684	13.6882	15.5448	12.8473	453.599	436.031	447.626	0.460832	15.932	3.18e-08
pos_9773	Cafamarine	276.913	319.652	310.372	3.18e-08	3.18e-08	3.18e-08	281.888	273.365	273.552	3.18e-08	3.18e-08	3.18e-08	391.342	448.267	425.993	9.63988	9.8478	3.80459	330.718	373.483	371.268	3.18e-08	3.18e-08	3.18e-08
pos_9775	2-(4'-Methylthio)butylmalic acid	6.74059	13.1211	19.7168	3.18e-08	3.18e-08	3.18e-08	262.507	259.37	264.593	3.18e-08	3.18e-08	3.18e-08	5.5121	3.11856	0.0382249	3.18e-08	3.18e-08	3.18e-08	84.0122	79.0115	89.8269	3.18e-08	1.02317	1.44473
pos_9802	Pro Asp Glu Ile	998.887	1057.15	1069.55	489.187	517.034	426.828	2132.31	1978.25	1893.47	418.17	453.225	413.334	690.297	663.313	605.567	1311.77	1249.14	1280.75	3054.96	2917.46	2955.61	2116.3	2055.41	2133.73
pos_9803	Nomilinic acid	624.06	657.69	665.191	141.88	142.74	149.736	1523.33	1426.95	1426.6	563.212	624.814	587.092	403.681	371.02	403.03	1549.81	1615.31	1627.12	4753.99	4680.62	4692.3	3663.52	3752.21	3725.47
pos_9814	1-Fluorocyclohexadiene-cis,cis-1,2-diol	18.53	18.7259	19.6256	3.18e-08	3.18e-08	3.18e-08	604.875	1192.25	1179.21	3.18e-08	8.87149	1.67768	3.18e-08	2.10099	2.03871	3.18e-08	3.18e-08	3.18e-08	40.8458	40.5329	37.2161	3.18e-08	3.18e-08	3.18e-08
pos_9825	TETRAHYDROTRIMETHYLHISPIDIN	166.277	187.489	196.292	6.57129	3.69796	4.57098	3350.7	9631.32	9973.99	26.982	32.4797	32.3381	617.321	628.608	612.818	10.5971	14.0222	9.83133	1298.91	1284.7	1264.8	21.2239	26.7027	33.5258
pos_9827	N6-methyladenosine	17.4592	14.7157	15.5325	2.11664	4.47447	7.27766	62.2727	178.672	198.169	2.77367	8.89287	5.46987	3.03642	4.20796	3.18e-08	4.30683	5.34176	2.18537	32.1483	35.317	33.7494	5.21901	8.24157	7.21597
pos_9872	3-(5-Methyl-2-furanyl)butanal	109.66	118.189	87.1179	290.126	221.375	239.569	140.929	131.686	115.529	258.234	272.528	286.643	101.887	119.699	95.343	217.519	174.919	161.114	86.5698	76.2868	77.099	244.035	228.616	207.41
pos_9877	5,7,3',5'-Tetrahydroxy-3,6,4'-trimethoxyflavone	155.887	162.869	186.731	33.1712	39.2851	25.9115	197.317	213.528	238.627	3.18e-08	3.18e-08	3.18e-08	522.797	519.121	540.974	44.655	52.3737	49.7698	1180.24	1162.39	1122.31	15.5754	19.331	18.6442
pos_9888	1-Phenyl-2-pentanol	7.67498	12.2641	7.83566	10.7889	10.9591	5.05963	12.1717	9.18717	8.92487	2.14355	2.69349	7.97269	13.7135	8.52747	10.4759	4.29252	2.15432	4.37171	3.21891	4.58076	1.49914	8.86853	3.12416	9.08481
pos_9913	2-Hydroxydibenzofuran	7.27433	12.667	6.71418	3.18e-08	3.18e-08	3.18e-08	161.015	134.995	161.534	3.18e-08	3.18e-08	3.18e-08	1.71588	4.0545	3.03694	3.18e-08	3.18e-08	3.18e-08	19.1958	14.8014	29.0982	3.18e-08	3.18e-08	3.18e-08
pos_9968	Orthosporin	337.106	316.969	330.172	3.18e-08	3.18e-08	0.301807	9.77391	2.85759	13.521	3.18e-08	1.57101	3.18e-08	3.18e-08	3.18e-08	1.05258	4.70208	0.711291	0.436663	229.573	228.022	223.308	3.31706	3.18e-08	3.18e-08
pos_9974	(2S)-5,6,7,8,4'-Pentamethoxyflavanone	1716.39	1656.16	1766.21	3.18e-08	0.479855	0.73222	231.501	230.404	227.145	1.57868	1.0296	5.23515	367.92	391.376	387.093	14.0394	4.11553	3.05388	15603.3	15419.9	15117.8	82.1119	89.8057	76.4366
pos_9976	Leu Tyr Asn	29.9599	38.7587	33.4659	3.18e-08	3.18e-08	3.18e-08	55.6268	32.3726	23.126	3.18e-08	11.9235	5.6423	4.90275	14.3134	14.5557	33.7177	23.6084	12.1335	169.458	129.61	121.581	110.225	93.89	82.5043
pos_9979	PA(18:4(6Z,9Z,12Z,15Z)/0:0)	69.0788	67.3279	72.0385	3.18e-08	3.18e-08	3.18e-08	79.7576	87.3915	90.7583	31.5032	16.6824	9.47432	58.8428	67.1021	67.8516	60.9916	53.0191	59.9454	427.511	361.998	341.619	255.858	244.381	215.657
pos_9982	Bryophyllin A	315.88	325.864	330.675	126.501	120.839	125.182	556.717	568.64	514.989	166.605	188.012	147.502	128.888	140.719	141.335	214.491	223.283	212.511	908.635	903.383	887.686	615.591	602.216	585.599
pos_9983	Gly Thr Ile Trp	3.18e-08	3.18e-08	7.19953	3.18e-08	3.18e-08	3.18e-08	6.56889	3.18e-08	7.60422	3.18e-08	3.18e-08	3.18e-08	3.18e-08	3.18e-08	3.18e-08	3.18e-08	3.18e-08	3.18e-08	49.9861	49.9144	24.7364	3.18e-08	3.18e-08	3.18e-08
pos_9985	12alpha-Hydroxyamoorstatin	1096.51	1086.35	1174.17	202.911	199.817	210.264	2070.96	2102.02	2097.72	1318.53	1346.88	1313.95	514.836	562.366	556.811	2202.35	2346.98	2244.09	8018.12	8046.99	7843.09	6869.05	7033.52	6699.51
